# Supplementary material for: Old and New Stories: Revelations from Functional Analysis of the Bovine Mammary Transcriptome during the Lactation Cycle
Source: PLoS One. 2012 Mar 12;7(3):e33268. doi: 10.1371/journal.pone.0033268 (PMC3299771; doi:10.1371/journal.pone.0033268)
Supplement: File S1 — Complete results from the time course experiment using Dynamic Impact Approach (DIA) for DEG between each time point relative to −30 d and comparison between consecutive time points. Reported are the results from the KEGG pathways, Gene Ontology (Biological process, Cellular component, and Molecular function), SP PIR Keyword, Interpro, COGontology, PIRsuperfamily, SMART, SSF, and UP_Seq_Feature. (XLSX) [file pone.0033268.s011.xlsx]

## Sheet: KEGG pathways
Dynamic impact on KEGG pathways			Min % genes in pathway (array vs. genome)	40	Flux=		-200		-50		0		50		200			Impact=			0		50		100		200		400							Impact on overall KEGG pathway categories			Flux=		-100		-25		0		25		100
			PATHWAY
Path ID	CATEGORY	SUB-CATEGORY	n= 10 most impacted terms; n= 10% most impacted terms		-15vs-30		1vs-30		15vs-30		30vs-30		60vs-30		120vs-30		240vs-30		300vs-30		1vs-15		15vs1		30vs15		60vs30		120vs60		240vs120		300vs240			Category	-15vs-30		1vs-30		15vs-30		30vs-30		60vs-30		120vs-30		240vs-30
bta01100	1. Metabolism	0.1 Metabolic pathways	Metabolic pathways	744.573	22.0304	10.9999	72.5883	19.9942	75.6631	17.7585	87.1104	17.3958	142.172	43.6709	124.308	33.8382	45.5128	1.78151	31.4944	12.8331	51.427	15.3511	21.1298	-3.01633	7.51543	5.77499	7.77782	1.21252	7.83954	-2.08774	37.2716	-16.3426	10.7326	7.46232		1. Metabolism	23.2468	9.99987	94.4815	41.2452	118.048	54.6115	120.704	47.769	184.008	73.8926	159.201	50.9327	59.6119
bta00520	1. Metabolism	1.1 Carbohydrate Metabolism	Amino sugar and nucleotide sugar metabolism	676.053	26.906	14.8659	69.4765	49.3166	89.3322	60.7235	54.5503	24.3268	140.266	26.0786	89.4779	10.0804	20.3573	4.99031	24.9236	24.9236	78.8036	57.1202	18.1954	-3.31538			16.2365	-3.68739	14.4591	-3.57259	33.0689	12.6163				0.1 Metabolic Pathways	22.0304	10.9999	72.5883	19.9942	75.6631	17.7585	87.1104	17.3958	142.172	43.6709	124.308	33.8382	45.5128
bta00053	1. Metabolism	1.1 Carbohydrate Metabolism	Ascorbate and aldarate metabolism	1581.68	21.9739	2.12841	176.164	-7.27952	203.399	108.343	192.854	-28.9609	298.97	-70.537	372.099	-149.817	61.7833	-34.6596	42.7452	-19.5803	35.0234	13.1478	31.9914	-31.9914	18.7176	-18.7176	15.0597	-15.0597			110.9	49.9334				1.1 Carbohydrate Metabolism	19.9683	6.29617	114.8	29.9326	137.771	61.1566	130.305	29.5603	195.378	34.1594	175.222	11.8774	66.9552
bta00650	1. Metabolism	1.1 Carbohydrate Metabolism	Butanoate metabolism	780.002			46.4407	23.8134	52.9789	33.713	126.287	73.224	146.336	86.3205	113.867	71.301	104.3	104.3	65.7294	65.7294	32.9392	-5.47278	16.1194	16.1194	36.5411	36.5411					15.1262	15.1262	23.3367	23.3367		1.2 Energy Metabolism	21.3269	19.0927	59.4776	35.7451	90.6271	12.0571	119.313	-45.3216	89.3732	-2.83388	161.289	-25.0228	67.2374
bta00020	1. Metabolism	1.1 Carbohydrate Metabolism	Citrate cycle (TCA cycle)	1635.1	7.12661	7.12661	189.771	84.5716	229.294	134.968	216.473	122.998	325.272	194.372	251.654	64.1584	131.1	-30.0166	53.1468	-6.53986	138.637	12.0895	18.8877	18.8877			7.00424	7.00424	10.0843	-10.0843	43.2371	-27.7451	13.4155	13.4155		1.3 Lipid Metabolism	31.9572	18.5899	77.3955	24.0903	93.4151	33.2574	113.233	48.9813	195.8	104.097	173.038	73.4227	58.8851
bta00051	1. Metabolism	1.1 Carbohydrate Metabolism	Fructose and mannose metabolism	777.17	50.2822	30.9969	81.5737	-22.8747	50.2988	1.13621	86.5485	-22.4678	140.712	5.53716	186.826	26.5433	37.0938	12.3118	31.6168	18.1262	7.39875	-7.39875	24.5399	-24.5399	14.771	14.771	11.3159	11.3159			54.1924	-23.0377				1.4 Nucleotide Metabolism	14.5314	10.3754	56.5864	7.77394	63.7252	-7.04111	78.2794	0.599144	95.1302	8.69686	111.325	-15.0124	42.9005
bta00052	1. Metabolism	1.1 Carbohydrate Metabolism	Galactose metabolism	3278.6	11.0368	-11.0368	391.477	334.501	422.062	361.53	468.176	366.076	523.29	402.315	473.04	384.791	295.464	252.073	188.855	188.855	441.546	432.546	7.59095	-7.59095					16.529	-16.529	39.5349	-39.5349				1.5 Amino Acid Metabolism	20.3795	8.56564	60.0746	9.64192	81.1214	19.6851	70.0212	6.71138	107.043	13.6361	95.8196	25.9864	39.6556
bta00010	1. Metabolism	1.1 Carbohydrate Metabolism	Glycolysis / Gluconeogenesis	859.289	25.8794	17.6342	83.3094	-29.3335	129.277	-22.801	101.741	-53.138	147.689	-49.9383	120.436	-26.7874	52.2033	-27.5265	23.1576	-11.5439	56.4977	-3.09099	43.7947	-22.7888	37.579	33.5606	6.98552	-6.98552			15.3917	-15.3917	15.3477	7.15434		1.6 Metabolism of Other Amino Acids	21.5278	10.7953	50.0057	31.9913	99.9067	50.3428	62.1677	39.7328	219.393	181.471	157.885	105.302	29.6937
bta00630	1. Metabolism	1.1 Carbohydrate Metabolism	Glyoxylate and dicarboxylate metabolism	575.96	13.5778	-13.5778	65.701	-65.701	74.5017	-74.5017	104.03	-56.7549	136.13	-60.6094	76.0904	-41.1006	31.0861	-31.0861	15.643	-15.643	39.6938	-39.6938											19.5069	19.5069		1.7 Glycan Biosynthesis and Metabolism	25.8204	8.92533	77.1292	20.6534	77.3452	28.2655	93.8409	24.4678	193.043	56.6279	156.463	54.3659	50.782
bta00562	1. Metabolism	1.1 Carbohydrate Metabolism	Inositol phosphate metabolism	736.142	26.2418	6.89226	91.9141	35.909	74.4412	46.8414	109.235	26.041	165.464	85.8545	126.721	54.3518	29.4018	8.33547	18.7156	2.31418	60.0756	43.1537	10.873	10.873	7.10113	-7.10113	3.80388	-3.80388			12.1542	-6.6738				1.8 Metabolism of Cofactors and Vitamins	23.1312	10.4103	96.3679	57.0291	81.5164	20.2948	112.827	59.4441	152.915	36.8928	137.105	34.4193	95.9261
bta00040	1. Metabolism	1.1 Carbohydrate Metabolism	Pentose and glucuronate interconversions	1189.21	9.27013	9.27013	140.108	80.3623	151.516	119.942	98.4626	49.1833	207.241	40.2338	214.119	-43.1333	50.307	-29.4426	8.90956	8.90956	107.393	90.5657	33.6427	-33.6427	6.64577	-6.64577	11.5844	-11.5844	22.8864	-22.8864	113.09	24.224	14.0335	14.0335		1.9 Metabolism of Terpenoids and Polyketides			63.1677	25.4554	109.477	77.3673	90.9117	46.0203	93.9668	93.9668	79.1184	79.1184
bta00030	1. Metabolism	1.1 Carbohydrate Metabolism	Pentose phosphate pathway	316.772	20.1651	20.1651	5.94988	-5.94988			36.0809	-2.60661	40.7921	-40.7921	53.9947	7.64713	21.6653	-21.6653	14.5613	-14.5613	3.82819	-3.82819	43.8294	-43.8294	37.9912	37.9912	7.98508	-7.98508			29.9287	-7.61288				1.10 Biosynthesis of Other Secondary Metabolites			582.643	582.643	874.281	874.281	1515.11	1515.11	778.046	778.046	530.191	504.441	170.992
bta00640	1. Metabolism	1.1 Carbohydrate Metabolism	Propanoate metabolism	599.328	11.9114	-2.27046	70.7992	2.8426	99.9335	24.7632	54.8943	10.663	133.661	-8.16277	86.9227	11.8674	11.8736	-1.02412	4.63297	4.63297	44.0807	-24.8122			3.4558	-3.4558	12.0151	-12.0151			57.3441	-41.8521	7.80277	7.80277		1.11 Xenobiotics Biodegradation and Metabolism	18.299	2.89242	80.5407	11.2943	115.983	-18.8633	116.5	-12.4496	168.462	6.53329	164.5	-8.21603	73.0521
bta00620	1. Metabolism	1.1 Carbohydrate Metabolism	Pyruvate metabolism	905.255	15.2483	-6.64037	105.098	-39.3459	119.504	-8.16759	92.5572	-34.024	163.198	-53.5583	164.808	-80.5651	72.8726	-63.1856	30.728	-22.4548	67.6366	-50.4326	4.42715	4.42715	3.08554	-3.08554	10.7278	-10.7278			36.4428	-36.4428	18.9213	18.9213		2. Genetic Information Processing	29.0122	20.2931	59.452	-6.30529	45.5399	-0.873487	66.7875	-21.9059	104.209	-10.1989	93.0873	-22.5758	28.1971
bta00500	1. Metabolism	1.1 Carbohydrate Metabolism	Starch and sucrose metabolism	811.649			89.4158	-21.7752	94.4893	8.54716	82.3761	-60.7154	166.274	-78.8822	123.053	-123.053	17.865	-17.865			153.251	82.827	23.0187	-23.0187					15.6591	-15.6591	46.2466	46.2466				2.1 Transcription	18.0897	14.688	35.9568	17.1939	27.4233	13.403	44.718	3.9153	78.5118	15.9519	74.9645	5.05804	13.0832
bta00910	1. Metabolism	1.2 Energy Metabolism	Nitrogen metabolism	393.742			31.6061	-1.44978	59.0652	29.0803	34.977	-5.97973	31.7148	-31.7148	90.8134	20.9767	14.8075	-14.8075					92.1954	-23.5828	28.6758	28.6758	9.8865	-9.8865								2.2 Translation	47.3327	38.6488	57.321	-4.84927	48.5645	5.91358	73.9125	-24.3365	103.825	-29.8991	104.924	-51.7087	22.1589
bta00190	1. Metabolism	1.2 Energy Metabolism	Oxidative phosphorylation	727.741	21.3269	19.0927	76.3877	38.246	68.6093	39.451	87.3014	31.7688	119.563	48.6649	109.98	41.9231	62.2181	-2.24526	45.0148	39.7572	48.4546	24.2286	19.5396	0.417642	0.996331	-0.996331	3.13481	3.13481	3.69561	-3.69561	37.8012	-30.0698	23.7174	23.7174		2.3 Folding, Sorting and Degradation	19.2833	11.723	61.819	15.9146	49.5252	16.5939	66.3197	-12.6626	102.445	-7.29654	99.692	-27.9743	24.4172
bta00920	1. Metabolism	1.2 Energy Metabolism	Sulfur metabolism	1312.88			70.4392	70.4392	144.207	-32.3602	235.661	-161.754	116.842	-25.4517	283.073	-137.968	124.687	-124.687	111.388	6.96183	192.773	46.9708	33.8051	-33.8051												2.4 Replication and Repair	28.9201	15.5844	70.214	-45.1915	47.4282	-34.0463	72.4306	-43.5749	119.438	-10.2434	82.8779	-2.46525	47.8393
bta00592	1. Metabolism	1.3 Lipid Metabolism	alpha-Linolenic acid metabolism	513.559	28.5186	28.5186	61.2689	61.2689	41.135	41.135	46.4497	46.4497	74.0193	74.0193	107.121	89.5523			18.3359	18.3359	27.6355	27.6355	28.1434	-28.1434							80.9318	-41.0333				3. Environmental Information Processing	26.4057	10.3922	92.2959	19.3746	91.8269	26.9819	110.829	13.669	181.155	27.3613	148.582	16.5906	46.6624
bta00590	1. Metabolism	1.3 Lipid Metabolism	Arachidonic acid metabolism	1046.16	14.4152	4.59725	111.211	73.1345	118.18	99.6524	116.674	80.5911	212.65	164.713	175.41	140.508	48.1946	32.0251	25.1413	25.1413	73.7281	58.0109	28.8125	10.0503			36.4485	-12.6725	29.6749	29.6749	55.6218	-44.1481				3.1 Membrane transport	33.5756	-9.94851	159.775	38.8818	163.78	87.2771	200.414	46.2898	334.573	30.7171	265.012	23.6126	42.1499
bta01040	1. Metabolism	1.3 Lipid Metabolism	Biosynthesis of unsaturated fatty acids	1830.3			80.6848	24.1109	216.72	130.883	267.595	197.331	512.72	397.715	327.201	261.63	92.3132	62.256	68.722	68.722	93.52	56.1546	52.1007	52.1007	18.6994	18.6994	14.8827	14.8827			85.1382	-58.5392				3.2 Signal Transduction	25.1678	11.0397	85.6269	18.67	82.073	24.5136	100.538	12.1682	164.229	29.813	136.302	16.3786	37.7809
bta00565	1. Metabolism	1.3 Lipid Metabolism	Ether lipid metabolism	963.035	40.8089	29.5317	111.247	81.9641	84.4701	33.3646	127.891	46.9792	188.718	125.63	224.666	114.103	17.8522	-6.416	31.1524	31.1524	34.9082	34.9082	13.4016	-13.4016			10.1461	10.1461			77.7734	-57.5479				3.3 Signaling Molecules and Interaction	28.5546	14.7983	94.2558	15.4555	103.607	15.9338	118.699	8.29871	192.077	17.2532	154.795	15.0273	80.7323
bta00061	1. Metabolism	1.3 Lipid Metabolism	Fatty acid biosynthesis	433.877			26.5287	26.5287			36.8958	36.8958	176.155	176.155							53.1591	53.1591							52.8149	-52.8149	88.3236	-88.3236				4. Cellular Processes	21.0095	3.06872	77.6306	4.25686	78.0869	12.7993	85.5178	0.0892902	147.957	4.92423	122.934	-10.7081	47.1824
bta00062	1. Metabolism	1.3 Lipid Metabolism	Fatty acid elongation in mitochondria	459.302			67.5905	-67.5905	30.904	-30.904	68.0913	-68.0913	132.765	-132.765	96.8288	-96.8288			21.5177	-21.5177	27.0648	-27.0648									14.5399	14.5399				4.1 Transport and Catabolism	23.8113	3.15117	85.993	18.1478	89.5668	26.9022	94.8448	11.2176	163.803	13.3794	115.984	-7.96536	50.4407
bta00071	1. Metabolism	1.3 Lipid Metabolism	Fatty acid metabolism	666.616	18.1136	6.04026	50.2395	0.937722	96.757	-2.28987	67.1697	-17.5052	107.519	-38.2966	100.428	-33.0703	43.6504	0.843356	17.31	2.75835	62.852	-31.4033	25.6976	-11.0436	41.9852	36.7491	4.56353	-4.56353			24.4191	-4.82106	5.91119	5.91119		4.2 Cell Motility	17.5883	-0.939412	61.9151	0.447307	48.145	6.69908	73.2177	-9.58193	139.249	-22.726	142.245	-28.9825	46.694
bta00561	1. Metabolism	1.3 Lipid Metabolism	Glycerolipid metabolism	875.038	36.9785	28.9916	93.7213	76.8523	135.282	119.279	103.389	84.4725	165.748	113.775	148.192	93.3095	24.8421	1.87886	34.4469	25.2451	45.9717	38.5214	22.7127	9.69358	2.54103	-2.54103	10.696	1.83739	8.06002	-8.06002	33.226	-33.226	9.2304	9.2304		4.3 Cell Growth and Death	21.2872	3.85763	73.1462	-11.1011	81.7803	-6.00371	81.4157	-13.7442	135.37	-2.08296	127.224	-16.4087	40.2691
bta00564	1. Metabolism	1.3 Lipid Metabolism	Glycerophospholipid metabolism	947.791	33.4714	14.0063	115.137	18.9399	99.3022	27.3436	103.964	10.9703	171.564	57.5381	182.521	18.937	18.3488	-5.53557	30.1337	2.5778	75.6595	19.0086	27.3908	8.71377			13.8413	-2.67318	8.19212	-8.19212	64.8481	-10.6902	3.4163	3.4163		4.4 Cell Communication	18.7854	3.1994	75.5909	3.20363	67.5291	15.4989	81.0361	2.43023	142.914	8.27507	122.503	-3.8675	50.1449
bta00591	1. Metabolism	1.3 Lipid Metabolism	Linoleic acid metabolism	0																																5. Organismal Systems	24.3849	8.27589	91.8645	8.44083	92.2045	28.9497	100.019	8.28814	166.356	25.7681	145.781	3.15441	46.0637
bta00120	1. Metabolism	1.3 Lipid Metabolism	Primary bile acid biosynthesis	831.967			67.6622	-67.6622	117.56	-117.56	55.2504	-55.2504	92.0554	-92.0554	68.3562	-68.3562	67.7128	-67.7128			117.587	-117.587	40.396	-10.743	19.7935	19.7935					95.3427	-95.3427	90.2513	90.2513		5.1 Immune System	24.4946	19.4032	86.4369	23.5668	78.5514	30.0263	104.915	22.8667	177.168	38.3768	150.853	17.5004	37.915
bta00600	1. Metabolism	1.3 Lipid Metabolism	Sphingolipid metabolism	743.146	20.6963	20.6963	81.1785	64.1912	56.6431	56.6431	84.5635	84.5635	175.662	166.753	115.058	115.058	24.5714	2.75933	18.1385	18.1385	56.7556	-3.68499	45.546	5.95682			23.5612	23.5612	12.2653	-12.2653	28.5057	-28.5057				5.2 Endocrine System	24.5136	6.04706	125.625	30.2541	116.349	35.718	122.428	24.3863	215.197	55.6442	170.224	26.3556	60.4987
bta00100	1. Metabolism	1.3 Lipid Metabolism	Steroid biosynthesis	1102.63	64.7697	64.7697	39.5089	23.705	43.4318	19.9879	123.44	123.44	317.843	226.956	267.755	230.141	75.5452	75.5452	35.7569	0.792288	24.2003	-3.73561	45.3206	45.3206	29.6861	29.6861	13.7008	-13.7008			21.6705	-21.6705				5.3 Circulatory System	17.6052	6.18785	66.0782	-0.229132	63.4139	17.1513	65.2913	-5.44606	101.289	17.3668	107.148	10.6063	56.7402
bta00140	1. Metabolism	1.3 Lipid Metabolism	Steroid hormone biosynthesis	747.702	29.8424	-29.8424	61.457	-38.6493	41.5635	-29.47	68.168	-68.168	94.9814	-45.6117	172.818	-110.267	91.1685	22.6337	18.5383	8.47317	47.2577	-12.0291	46.9322	-16.4593					11.2955	11.2955	63.6798	25.664				5.4 Digestive System	23.4884	3.05509	88.2593	-0.0262348	105.136	36.2095	90.0699	1.4372	150.452	18.994	135.47	0.491896	29.922
bta00072	1. Metabolism	1.3 Lipid Metabolism	Synthesis and degradation of ketone bodies	1550.5			116.102	59.5334	132.447	84.2824	315.719	183.06	318.805	262.835	263.142	199.777	143.537	143.537	145.893	145.893	82.348	-13.6819											32.5115	32.5115		5.5 Excretory System	24.4455	-4.65411	103.007	-42.4147	125.421	23.6885	110.703	-33.8489	168.285	-17.5238	187.739	-64.9109	87.3375
bta00230	1. Metabolism	1.4 Nucleotide Metabolism	Purine metabolism	643.082	17.6391	11.8294	65.86	24.6295	63.6524	25.3133	90.6334	23.7965	113.867	29.1965	124.005	9.79769	35.8439	-13.3324	25.9469	-13.3637	34.2857	9.16064	13.2112	4.11665	6.81488	5.36914	6.16858	-1.23055	11.2937	-5.38305	32.6798	-12.4675	1.18029	-1.18029		5.6 Nervous System	28.4594	7.38526	90.9831	9.58292	79.4024	16.4034	89.2962	8.367	148.46	15.3282	127.499	11.3298	25.8933
bta00240	1. Metabolism	1.4 Nucleotide Metabolism	Pyrimidine metabolism	524.905	11.4237	8.9213	47.3127	-9.08163	63.7981	-39.3955	65.9254	-22.5982	76.3932	-11.8028	98.646	-39.8226	49.9572	-35.9969	34.029	-29.6353	20.3085	-13.3906	12.6201	3.77527	5.22132	2.97719	7.00087	0.664134	14.1956	-5.02088	16.241	11.1284	1.8321	-1.8321		5.7 Sensory System	27.9279	-2.97966	84.6228	-0.0230877	81.2434	19.4656	76.3811	-18.4093	134.143	4.56815	86.4367	-44.4727	57.2901
bta00250	1. Metabolism	1.5 Amino Acid Metabolism	Alanine, aspartate and glutamate metabolism	204.433			12.6537	-12.6537	4.86708	-4.86708	22.982	0.703728	50.9417	0.561436	51.3627	7.71439	7.92872	-7.92872	13.3354	13.3354	15.5797	-15.5797					7.53257	-7.53257			17.2493	-17.2493				5.8 Development	27.2141	9.85701	93.3144	11.0499	69.1629	20.7059	97.1666	14.8688	153.145	20.777	131.634	11.0433	47.076
bta00330	1. Metabolism	1.5 Amino Acid Metabolism	Arginine and proline metabolism	689.15	23.6452	23.6452	57.9717	28.8785	93.8652	39.2113	35.5673	5.406	96.4437	33.1145	104.747	64.3182	18.4524	-11.6715	40.5592	25.7803	38.4072	7.91799	32.6872	-13.9693	32.0476	27.7279	10.7884	-4.66635	3.60636	-3.60636	55.9163	-55.9163	44.445	34.4009		5.9 Environmental Adaptation	17.7925	-17.7925	5.43877	-5.43877	34.3906	34.3906	50.3898	-16.6246	69.3629	-0.331473	33.8001	-33.8001	49.5153
bta00270	1. Metabolism	1.5 Amino Acid Metabolism	Cysteine and methionine metabolism	843.046	29.8774	4.98212	86.624	-55.3935	106.239	-58.6579	98.5703	-45.14	166.901	-80.7494	76.2306	-48.9266	6.38636	-6.38636	50.805	28.0681	72.6244	-65.9016	67.155	23.3642	16.7622	1.26529			15.4562	-4.77819	26.547	26.547	22.8678	7.41524		6. Human Diseases	24.717	13.3784	94.1592	5.8043	84.2721	9.76963	114.359	-8.57232	181.488	-9.46619	162.396	-19.7744	51.8794
bta00260	1. Metabolism	1.5 Amino Acid Metabolism	Glycine, serine and threonine metabolism	863.403	46.1465	-3.25693	108.385	0.664394	84.3677	-66.5565	123.108	-25.1934	175.15	0.941011	122.35	7.33917	46.4633	-46.4633	8.23316	-8.23316	66.898	42.9625	23.1555	-14.5822					7.306	7.306	51.8385	-51.8385				6.1 Cancers	24.904	12.3653	80.6783	6.62661	62.2073	12.0833	91.9043	3.12838	139.037	2.67177	130.879	-14.6046	38.1333
bta00340	1. Metabolism	1.5 Amino Acid Metabolism	Histidine metabolism	796.063	16.8657	16.8657	91.2309	68.0998	142.921	112.129	75.8598	55.1405	145.458	44.4168	121.555	61.638	60.2389	-17.6393	20.808	20.808	39.0203	1.12242			7.19959	-7.19959	12.5497	-12.5497			41.3109	-41.3109	21.0455	21.0455		6.2 Immune System Diseases	32.024	27.9199	142.307	-21.1165	131.957	-40.7879	201.843	-73.7875	329.338	-120.493	301.396	-128.109	73.5834
bta00300	1. Metabolism	1.5 Amino Acid Metabolism	Lysine biosynthesis	0																																6.3 Neurodegenerative Diseases	27.5944	14.3283	76.4038	0.430061	61.3717	9.63152	81.8615	-7.38914	122.396	11.437	112.316	13.9623	43.1445
bta00310	1. Metabolism	1.5 Amino Acid Metabolism	Lysine degradation	475.628	16.2117	6.52291	52.1313	21.5362	72.4962	61.3812	47.985	15.0508	77.8	25.1962	99.9481	29.9822	5.2161	5.2161	4.45478	4.45478	23.2904	11.4102	11.2074	11.2074	3.32289	-3.32289	10.5276	-1.05675			43.5338	-13.5524	7.50266	7.50266		6.4 Cardiovascular Diseases	30.1426	14.4595	101.373	10.4408	81.8205	10.6823	113.63	-16.2669	183.832	-10.1993	170.109	-9.4438	83.9591
bta00360	1. Metabolism	1.5 Amino Acid Metabolism	Phenylalanine metabolism	276.644	7.58525	7.58525	30.4168	5.18299	39.4983	5.90765	22.1778	-0.425071	34.1763	0.82411	16.5222	16.5222	53.403	-31.5551	12.2009	12.2009	20.6716	-20.6716									17.0334	-17.0334	22.9587	22.9587		6.5 Metabolic Diseases	20.4363	13.2388	94.3013	-11.1764	111.246	-5.79529	132.511	-64.6713	222.567	-68.5712	184.238	-82.6885	53.7093
bta00400	1. Metabolism	1.5 Amino Acid Metabolism	Phenylalanine, tyrosine and tryptophan biosynthesis	0																																6.6 Infectious Diseases	17.9738	6.0288	91.6881	24.755	92.2946	38.1673	107.347	28.604	173.534	41.4271	143.558	30.3343	50.758
bta00380	1. Metabolism	1.5 Amino Acid Metabolism	Tryptophan metabolism	686.979	14.1366	8.79946	53.7261	21.2215	116.79	60.9178	84.6026	13.0514	103.502	26.3084	115.65	29.3438	53.0386	11.6407	34.7235	18.5502	41.4209	2.88297			10.9335	-10.9335	8.38664	-3.19772			32.9227	-32.9227	17.1461	17.1461
bta00350	1. Metabolism	1.5 Amino Acid Metabolism	Tyrosine metabolism	502.937	3.33751	3.33751	20.4048	-4.96526	63.1145	-19.5243	59.0567	-17.9495	55.466	2.78027	54.1032	16.5066	65.7857	-0.901017	28.9491	28.9491	9.09549	-9.09549	33.7776	-33.7776	51.9646	51.9646					27.2573	-27.2573	30.6241	30.6241
bta00290	1. Metabolism	1.5 Amino Acid Metabolism	Valine, leucine and isoleucine biosynthesis	547.146	42.4448	13.6308	69.4101	5.59797	70.4185	24.9515	80.6714	14.4528	99.9301	36.0892	117.195	42.676	35.7237	-35.7237	14.0826	-14.0826													17.2703	17.2703
bta00280	1. Metabolism	1.5 Amino Acid Metabolism	Valine, leucine and isoleucine degradation	857.02	3.54446	3.54446	77.8665	27.8922	97.7578	61.6436	119.652	58.7281	171.702	60.5145	174.352	58.7359	83.5743	54.6685	49.0226	49.0226	28.119	-13.951	7.1115	7.1115	2.54103	-2.54103	4.42931	-4.42931			31.6101	13.6788	5.73733	5.73733
bta00410	1. Metabolism	1.6 Metabolism of Other Amino Acids	beta-Alanine metabolism	688.439	22.6371	22.6371	80.3223	60.062	130.286	56.5033	68.0544	54.3496	127.658	51.5606	109.23	64.2923	26.0512	5.89849	15.606	15.606	58.5807	-28.4737			5.39969	-5.39969	9.41229	-9.41229			35.2014	-35.2014
bta00460	1. Metabolism	1.6 Metabolism of Other Amino Acids	Cyanoamino acid metabolism	786.626							39.385	39.385	322.006	322.006	177.368	177.368	23.8315	23.8315	37.4781	37.4781							89.16	89.16			97.3975	-97.3975
bta00472	1. Metabolism	1.6 Metabolism of Other Amino Acids	D-Arginine and D-ornithine metabolism	0
bta00471	1. Metabolism	1.6 Metabolism of Other Amino Acids	D-Glutamine and D-glutamate metabolism	0
bta00480	1. Metabolism	1.6 Metabolism of Other Amino Acids	Glutathione metabolism	1195.72	14.5246	-2.25425	80.0546	51.0853	129.343	74.2281	111.174	38.7633	245.959	132.446	210.402	49.9028	65.025	25.8715	44.254	21.3477	122.601	56.4563	32.5896	-8.44092			35.5394	20.6551	42.397	-11.8489	46.2273	-10.8161	15.6304	15.6304
bta00450	1. Metabolism	1.6 Metabolism of Other Amino Acids	Selenoamino acid metabolism	426.541	27.4215	12.0031	30.7818	7.95375	40.0906	20.297	52.8407	26.7811	79.3347	79.3347	115.057	57.578	9.72933	-9.72933	12.7556	12.7556	14.0732	-14.0732					7.4951	7.4951			36.9609	-36.9609
bta00430	1. Metabolism	1.6 Metabolism of Other Amino Acids	Taurine and hypotaurine metabolism	795.49			8.86402	8.86402			39.385	39.385	322.006	322.006	177.368	177.368	23.8315	23.8315	37.4781	37.4781							89.16	89.16			97.3975	-97.3975
bta00532	1. Metabolism	1.7 Glycan Biosynthesis and Metabolism	Glycosaminoglycan biosynthesis - chondroitin sulfate	851.977	9.41221	9.41221	72.2388	56.2528	85.0559	1.25793	141.802	12.3452	159.156	63.2277	147.846	34.3605	43.5871	-13.6707	72.2111	-8.05903	39.1237	39.1237	26.9851	-26.9851			14.9766	14.9766			16.1821	-16.1821	23.4003	6.6389
bta00534	1. Metabolism	1.7 Glycan Biosynthesis and Metabolism	Glycosaminoglycan biosynthesis - heparan sulfate	1069.74	43.641	-6.53681	107.524	10.4794	142.514	-84.0194	114.25	26.0986	206.687	14.072	134.36	72.3118	57.3024	-26.9206	17.7534	-17.7534	77.5932	35.4652	27.0172	-27.0172	26.6192	26.6192	16.2246	16.2246	66.6987	40.9191	22.4807	-1.05808	9.07911	-9.07911
bta00533	1. Metabolism	1.7 Glycan Biosynthesis and Metabolism	Glycosaminoglycan biosynthesis - keratan sulfate	517.891	22.8524	22.8524	60.7851	-7.59453	27.0418	27.0418	41.9465	-41.9465	124.906	41.026	87.5011	58.7198	12.6555	-12.6555			55.445	-21.5885	30.1268	0.0804459			12.0378	12.0378			42.5929	-42.5929
bta00531	1. Metabolism	1.7 Glycan Biosynthesis and Metabolism	Glycosaminoglycan degradation	616.594	21.06	21.06	41.1341	-14.9608	62.8858	0.600987	57.9455	12.9307	174.81	-33.516	99.1995	11.0098	26.4538	10.3153	43.8206	23.0425	10.1509	-10.1509					27.3954	-27.3954	14.9689	14.9689	36.7698	-4.0772
bta00604	1. Metabolism	1.7 Glycan Biosynthesis and Metabolism	Glycosphingolipid biosynthesis - ganglio series	832.412	37.0625	37.0625	59.1026	50.5933	32.8944	32.8944	67.2412	31.8119	241.103	90.1949	186.627	102.936			13.0979	13.0979			37.26	-37.26			44.9122	-20.8366	17.9627	17.9627	95.1479	-19.0824
bta00603	1. Metabolism	1.7 Glycan Biosynthesis and Metabolism	Glycosphingolipid biosynthesis - globo series	662.38	31.4145	14.2904	52.6909	0.499682			30.1719	-10.3018	178.112	0.271327	138.276	7.9446			17.4905	1.89397	13.5576	13.5576	26.8745	-3.17189			44.9122	-20.8366	27.8983	8.02712	100.981	15.7956
bta00601	1. Metabolism	1.7 Glycan Biosynthesis and Metabolism	Glycosphingolipid biosynthesis - lacto and neolacto series	655.179	13.4209	3.90757	46.6591	-27.0697	63.4708	47.8692	94.7322	-7.75299	167.412	53.8718	127.505	-3.48226	43.8433	29.7817	17.4975	17.4975	33.9455	1.27536	15.0247	15.0247					5.51978	-5.51978	26.1484	11.8606
bta00563	1. Metabolism	1.7 Glycan Biosynthesis and Metabolism	Glycosylphosphatidylinositol(GPI)-anchor biosynthesis	2826.94	51.4439	-6.49183	308.939	217.556	304.812	251.976	378.96	276.212	500.669	389.311	574.608	308.28	183.587	139.083	128.087	106.382	232.741	197.414	16.3682	16.3682			13.8448	13.8448			132.876	-101.616
bta00510	1. Metabolism	1.7 Glycan Biosynthesis and Metabolism	N-Glycan biosynthesis	551.907	4.43212	-4.43212	40.8912	17.312	57.2144	33.4071	49.892	5.70633	134.325	81.9446	74.7628	45.1925	22.7755	-22.7755	5.91781	-5.91781	69.3332	33.2252	19.0605	-8.64422			18.3806	18.3806	9.03541	-9.03541	45.8859	-45.8859
bta00512	1. Metabolism	1.7 Glycan Biosynthesis and Metabolism	O-Glycan biosynthesis	496.419	27.8257	10.2617	55.6195	-11.294	17.2034	-17.2034	18.2882	-18.2882	109.963	-28.4405	104.737	17.1139					72.0271	-42.9442	12.5193	-12.5193			10.0315	10.0315			68.2047	-2.78344
bta00514	1. Metabolism	1.7 Glycan Biosynthesis and Metabolism	O-Mannosyl glycan biosynthesis	689.925	32.4967	20.5011	62.6013	-26.5688	45.0328	4.42476	71.4278	-32.968	146.928	14.1288	160.515	-21.691	16.0515	-16.0515	7.13904	7.13904	26.0583	-9.93612	28.1452	-2.32285			5.86291	5.86291			87.6659	-1.01576
bta00511	1. Metabolism	1.7 Glycan Biosynthesis and Metabolism	Other glycan degradation	454.784	14.7832	-14.7832	17.3645	-17.3645	12.6714	12.6714	59.4342	39.7668	172.447	-6.5565	41.6145	19.6944			13.0979	13.0979							50.6954	-15.0534	42.4933	-6.56787	30.1823	9.0488
bta00780	1. Metabolism	1.8 Metabolism of Cofactors and Vitamins	Biotin metabolism	715.052			178.776	178.776			163.473	163.473	236.498	236.498	136.306	136.306
bta00790	1. Metabolism	1.8 Metabolism of Cofactors and Vitamins	Folate biosynthesis	506.633	37.6768	37.6768	5.74418	5.74418	34.9864	-10.4701	48.6006	22.5798	125.492	-47.9964	47.7765	24.5889			154.39	-78.0194											21.3569	21.3569	30.6089	-30.6089
bta00785	1. Metabolism	1.8 Metabolism of Cofactors and Vitamins	Lipoic acid metabolism	608.39			319.467	319.467			288.922	288.922
bta00760	1. Metabolism	1.8 Metabolism of Cofactors and Vitamins	Nicotinate and nicotinamide metabolism	541.533	23.7507	23.7507	16.1997	16.1997	56.0796	20.5828	77.8782	-2.82033	89.3385	28.8924	120.391	49.9392	73.7542	35.3121	71.9073	47.9996											12.2337	-12.2337
bta00670	1. Metabolism	1.8 Metabolism of Cofactors and Vitamins	One carbon pool by folate	401.843			28.0662	8.12411	35.723	-35.723	16.5895	16.5895	125.076	8.03755	27.4759	27.4759			106.521	-106.521	27.5468	27.5468	6.78719	6.78719									28.0581	-28.0581
bta00770	1. Metabolism	1.8 Metabolism of Cofactors and Vitamins	Pantothenate and CoA biosynthesis	707.956	21.1915	21.1915	60.8105	60.8105	82.7242	1.92131	63.6235	37.9692	141.003	7.80994	145.394	16.8972	90.3037	-36.0324	26.6981	-26.6981	33.0415	33.0415	13.5886	-13.5886							6.26021	6.26021	23.3172	-23.3172
bta00860	1. Metabolism	1.8 Metabolism of Cofactors and Vitamins	Porphyrin and chlorophyll metabolism	845.209	13.5862	13.5862	57.0886	-48.8551	89.657	-39.4681	105.601	-65.5885	206.134	-121.677	163.922	-107.068	45.1369	-45.1369			29.1464	-12.3585	40.5313	-24.4305	12.1724	-12.1724					72.7313	22.971	9.50298	9.50298
bta00830	1. Metabolism	1.8 Metabolism of Cofactors and Vitamins	Retinol metabolism	983.969	11.508	-2.66947	75.3724	11.2623	101.43	-26.0156	136.791	12.0503	215.428	82.8176	164.41	21.0415	44.719	27.1175	14.0573	-3.49621	32.5764	23.4616	39.3777	-39.3777	66.8032	66.8032			8.86135	8.86135	72.6344	1.74418
bta00740	1. Metabolism	1.8 Metabolism of Cofactors and Vitamins	Riboflavin metabolism	890.428			132.031	79.3594	157.68	157.68	137.421	90.5217	89.9684	89.9684	123.656	123.656	37.5558	-37.5558	74.0122	8.73081	106.87	73.9346									31.2326	-31.2326
bta00730	1. Metabolism	1.8 Metabolism of Cofactors and Vitamins	Thiamine metabolism	619.859	31.0737	-31.0737	90.1238	-60.5971			56.0064	-56.0064	107.817	-107.817	195.182	-195.182							30.8818	30.8818							108.774	108.774
bta00130	1. Metabolism	1.8 Metabolism of Cofactors and Vitamins	Ubiquinone and other terpenoid-quinone biosynthesis	105.086															48.316	48.316													56.77	56.77
bta00750	1. Metabolism	1.8 Metabolism of Cofactors and Vitamins	Vitamin B6 metabolism	1193.71					93.8513	93.8513	146.195	146.195	192.394	192.394	246.538	246.538	284.087	284.087	230.648	230.648
bta00900	1. Metabolism	1.9 Metabolism of Terpenoids and Polyketides	Terpenoid backbone biosynthesis	591.379			63.1677	25.4554	109.477	77.3673	90.9117	46.0203	93.9668	93.9668	79.1184	79.1184					38.7622	4.44176									94.301	-94.301	21.6744	21.6744
bta00524	1. Metabolism	1.10 Biosynthesis of Other Secondary Metabolites	Butirosin and neomycin biosynthesis	797.741			75.5602	75.5602	211.713	211.713			115.775	115.775	25.7503	-25.7503					368.942	314.945
bta00232	1. Metabolism	1.10 Biosynthesis of Other Secondary Metabolites	Caffeine metabolism	7926.12			1089.73	1089.73	1536.85	1536.85	1515.11	1515.11	1440.32	1440.32	1034.63	1034.63	170.992	170.992			663.379	663.379	90.7615	90.7615					111.533	-111.533	272.814	-272.814
bta00982	1. Metabolism	1.11 Xenobiotics Biodegradation and Metabolism	Drug metabolism - cytochrome P450	957.763	21.5919	-0.158558	45.0957	-2.28674	88.6152	-28.6564	96.7815	-39.7377	129.649	-13.2223	142.666	-17.1721	108.9	82.4775	74.8921	74.8921	50.8994	-27.6063	68.1418	-30.1104	48.1154	48.1154					44.3738	32.7415	38.0414	38.0414
bta00983	1. Metabolism	1.11 Xenobiotics Biodegradation and Metabolism	Drug metabolism - other enzymes	1314.73	9.01418	9.01418	151.141	33.3955	183.235	27.3535	173.901	71.2367	250.564	73.8264	210.413	49.1075	41.8223	-3.82412	28.8465	-28.8465	120.898	26.5198	27.8576	-7.68841			4.9806	4.9806	12.3925	-12.3925	89.4595	9.71203	10.2099	10.2099
bta00980	1. Metabolism	1.11 Xenobiotics Biodegradation and Metabolism	Metabolism of xenobiotics by cytochrome P450	802.794	24.2908	-0.178378	45.3859	2.7742	76.0981	-55.2871	78.8178	-68.8478	125.172	-41.0043	140.422	-56.5835	68.4345	50.833	21.3281	21.3281	47.8514	-21.6467	48.1486	-48.1486	54.1298	54.1298					49.9206	36.8342	22.7943	22.7943
bta03022	2. Genetic Information Processing	2.1 Transcription	Basal transcription factors	303.974	27.6247	19.2329	13.671	9.89358	19.8353	-5.39118	34.9367	-27.0356	62.4781	-18.0013	56.1516	-15.6304	10.8713	10.8713	16.1225	16.1225	22.5408	-2.6671	17.1597	-12.5456			7.60601	7.60601			14.9759	-2.25471
bta03020	2. Genetic Information Processing	2.1 Transcription	RNA polymerase	371.317	18.6325	18.6325	50.6165	50.6165	35.051	35.051	51.573	51.573	85.2643	85.2643	68.2125	68.2125	22.2699	22.2699	7.00904	7.00904	11.0357	11.0357			3.57993	-3.57993	12.2275	12.2275					5.84527	-5.84527
bta03040	2. Genetic Information Processing	2.1 Transcription	Spliceosome	454.289	8.01184	6.19863	43.583	-8.9284	27.3835	10.5492	47.6443	-12.7916	87.793	-19.4072	100.529	-37.408	6.10835	-0.158138	12.6841	9.82274	39.0944	-22.7586	23.4132	15.6217			5.22426	-3.28278	7.63947	-1.46526	43.6221	26.8846	1.55769	1.55769
bta00970	2. Genetic Information Processing	2.2 Translation	Aminoacyl-tRNA biosynthesis	667.378	29.97	19.9959	88.2182	23.0722	90.9813	53.783	71.8975	8.53327	85.4941	15.7594	95.2067	-25.0869	29.141	-29.141	20.1142	-20.1142	102.12	59.2741	28.794	-28.794	7.69091	-7.69091					12.9844	12.9844	4.76508	4.76508
bta03015	2. Genetic Information Processing	2.2 Translation	mRNA surveillance pathway	798.29	5.57863	-0.201749	92.2371	-13.6565	63.9552	11.6457	110.82	-14.1799	157.899	0.625893	150.831	-61.64	20.5008	-9.07732	26.0601	-13.016	66.8063	-12.0503	24.7067	18.8823	2.48774	-2.48774	10.1447	-1.42564	12.4608	-0.578333	50.8111	8.70184	2.99063	-2.99063
bta03010	2. Genetic Information Processing	2.2 Translation	Ribosome	648.229	146.4	146.4	14.7469	1.10846	21.1503	-11.7415	65.6618	-48.6802	123.784	-83.4406	95.1985	-82.6002	33.2958	-24.1746	29.3736	-19.083	57.6576	-57.6576	39.4491	-36.3535			5.295	5.295	3.73014	-3.73014	12.4855	12.4855
bta03008	2. Genetic Information Processing	2.2 Translation	Ribosome biogenesis in eukaryotes	443.598	28.7883	14.8185	44.5355	-5.94246	28.5171	-5.81129	58.6097	-22.3943	79.3972	-29.9571	90.4277	-25.1806	2.60802	-2.60802	14.8726	7.23601	47.1519	-18.4499	17.6398	5.36885							27.4484	3.95242	3.60141	3.60141
bta03013	2. Genetic Information Processing	2.2 Translation	RNA transport	525.586	25.9263	12.2314	46.8674	-28.8281	38.2185	-18.308	62.5733	-44.9616	72.5484	-52.4833	92.9551	-64.0355	25.2491	-20.1074	49.0855	1.27221	37.1908	-34.0537	23.6893	4.56106	3.68611	-3.68611	6.07543	-6.07543	8.7246	-2.48926	25.0705	-0.941287	7.72565	1.60971
bta03050	2. Genetic Information Processing	2.3 Folding, Sorting and Degradation	Proteasome	340.44	23.0468	23.0468	34.5102	10.5804	18.1886	15.1156	23.8841	-11.1042	44.5052	-4.85113	77.9248	-20.9479	8.82791	0.31892	34.5815	13.2759	34.6862	-25.0335	12.8484	-12.8484					3.47445	3.47445	18.693	-4.78366	5.26885	5.26885
bta03060	2. Genetic Information Processing	2.3 Folding, Sorting and Degradation	Protein export	884.686			124.456	124.456	96.2146	96.2146	81.685	81.685	125.682	125.682	81.5519	51.4599			10.5349	10.5349	279.747	266.919	48.0269	-48.0269					8.9289	8.9289	27.8588	1.77164
bta04141	2. Genetic Information Processing	2.3 Folding, Sorting and Degradation	Protein processing in endoplasmic reticulum	726.138	10.0443	10.0443	72.3292	36.0744	62.6196	45.3031	70.3863	25.4929	131.819	44.9237	108.875	35.4993	39.1677	21.6093	38.4607	-3.00757	110.461	55.2684	35.0632	-6.45573	2.80732	-0.960811	2.0529	-0.0926778	1.39099	1.39099	37.1281	-4.55887	3.53294	-3.53294
bta03018	2. Genetic Information Processing	2.3 Folding, Sorting and Degradation	RNA degradation	501.139	19.5734	11.4253	50.225	-46.8051	29.5821	-21.1712	60.8702	-46.4762	66.891	-52.4194	101.886	-95.873	30.886	-26.1429	12.2964	-5.70354	55.7768	-34.8878	13.7921	3.12051	2.93	-2.93			2.59929	-2.59929	41.3276	30.3729	12.5024	4.30901
bta04130	2. Genetic Information Processing	2.3 Folding, Sorting and Degradation	SNARE interactions in vesicular transport	542.786	29.3199	8.75943	69.3502	16.3176	36.0728	16.4405	55.4254	-11.1621	77.3043	-2.61201	93.149	-4.30656	24.7521	24.7521	39.265	39.265	49.159	24.7093	36.3653	-23.8085	5.01542	-5.01542	4.97013	-4.97013			22.6371	3.69806
bta04122	2. Genetic Information Processing	2.3 Folding, Sorting and Degradation	Sulfur relay system	585.089	17.0479	17.0479	27.2995	-25.8329	49.1947	-49.1947	116.693	-116.693	168.662	-168.662	132.157	-132.157	26.3758	-26.3758			31.2775	-31.2775			16.3817	-16.3817
bta04120	2. Genetic Information Processing	2.3 Folding, Sorting and Degradation	Ubiquitin mediated proteolysis	567.191	16.6673	0.0142522	54.5628	-3.38828	54.804	13.4494	55.2935	-10.3805	102.25	6.8635	102.3	-29.4955	16.4936	-7.70819	14.3867	-2.59393	59.1876	9.04077	23.287	15.2286	3.20096	-3.20096	8.74366	-2.3607	3.68038	-3.68038	45.2332	14.7755	7.10044	0.626982
bta03410	2. Genetic Information Processing	2.4 Replication and Repair	Base excision repair	531.469	31.3711	31.3711	59.8128	-45.388	30.8209	-30.8209	59.451	-44.4961	62.8045	-49.3899	65.9173	-10.5792	32.9073	-32.9073	36.1362	-27.0812	75.2819	-75.2819	61.1351	-9.73203							15.8309	0.939564
bta03030	2. Genetic Information Processing	2.4 Replication and Repair	DNA replication	769.946	26.9354	7.71852	76.5538	-58.649	81.0965	-72.3942	82.7432	-53.2174	129.098	-34.7245	109.439	3.03571	53.5854	-53.5854	46.6473	-28.8963	75.1667	-75.1667	21.4079	11.0129	10.1722	10.1722	11.4029	-4.3216	11.3834	11.3834	26.2925	-26.2925	8.0225	8.0225
bta03440	2. Genetic Information Processing	2.4 Replication and Repair	Homologous recombination	850.288	28.3723	-12.3762	97.2052	-56.7396	53.4809	-12.3121	126.912	-61.2662	193.77	-24.9022	111.463	-18.6029	67.7248	-58.3838	41.645	-41.645	58.5266	-58.5266	8.26236	8.26236	10.0627	-10.0627	27.1204	5.14965	7.86802	-7.86802	17.8748	17.8748
bta03430	2. Genetic Information Processing	2.4 Replication and Repair	Mismatch repair	438.141	29.2393	29.2393	54.0388	-23.8245	39.0646	-39.0646	64.0497	-39.748	66.9435	-45.1448	60.5363	7.0024	53.1814	-53.1814	27.3978	-27.3978	34.9192	-34.9192	8.77078	-8.77078
bta03450	2. Genetic Information Processing	2.4 Replication and Repair	Non-homologous end-joining	577.894			77.5233	-73.3593	28.4587	-28.4587	30.0641	-30.0641	171.261	109.182					38.7717	38.7717	75.1221	-75.1221					41.0052	41.0052	115.689	-115.689
bta03420	2. Genetic Information Processing	2.4 Replication and Repair	Nucleotide excision repair	494.803	28.6826	21.9692	56.1503	-13.1883	51.6476	-21.2271	71.3636	-32.6573	92.7501	-16.4817	67.0341	6.81773	31.7979	-16.8251	20.0149	-13.9303	43.0467	-36.4152	17.4913	9.47233			3.3916	3.3916			11.432	-11.432
bta02010	3. Environmental Information Processing	3.1 Membrane Transport	ABC transporters	1504.26	33.5756	-9.94851	159.775	38.8818	163.78	87.2771	200.414	46.2898	334.573	30.7171	265.012	23.6126	42.1499	28.3181	26.2671	-26.2671	119.027	62.2487	30.0686	30.0686			25.856	6.90559	8.97091	8.97091	94.7912	36.9034
bta04020	3. Environmental Information Processing	3.2 Signal Transduction	Calcium signaling pathway	782.65	25.5126	5.70968	93.9573	12.6969	76.0648	24.0286	100.1	15.8618	164.415	39.3562	138.9	21.3953	23.6263	-8.34703	40.4765	-0.891712	36.7457	1.56574	11.9927	8.2679	12.1515	1.48268	5.32477	-2.92434	1.99611	1.99611	51.3877	-1.17102
bta04012	3. Environmental Information Processing	3.2 Signal Transduction	ErbB signaling pathway	667.214	25.3924	8.40905	67.8284	18.7206	67.3226	-2.08513	96.4518	-13.3901	145.42	-1.20528	123.505	3.29873	18.3874	2.72241	19.6126	10.086	38.0954	14.8636	1.34391	-1.34391	1.35186	1.35186	14.1803	-4.6123	5.16809	1.24565	37.7798	-9.95784	5.37403	-5.37403
bta04340	3. Environmental Information Processing	3.2 Signal Transduction	Hedgehog signaling pathway	1288.66	30.9789	30.9789	114.345	96.539	148.575	130.973	148.247	131.613	242.32	197.631	226.304	138.034	77.2848	64.845	73.302	73.302	100.915	71.1776	44.3959	9.2332			20.9016	20.9016	17.8698	-17.8698	37.9743	-1.75048	5.24282	5.24282
bta04630	3. Environmental Information Processing	3.2 Signal Transduction	Jak-STAT signaling pathway	994.277	35.5817	11.6957	104.889	56.8973	105.666	63.8301	135.951	61.5322	219.897	110.966	167.184	52.6546	33.2314	9.95062	25.5261	1.83237	80.1922	54.9231	11.3532	3.70889	4.76686	1.50526	11.6633	0.270271	3.45722	-3.45722	44.3928	-21.6048	10.5238	3.15885
bta04010	3. Environmental Information Processing	3.2 Signal Transduction	MAPK signaling pathway	723.683	27.7524	4.73253	72.6248	2.36829	74.1726	8.26457	76.9998	-3.43314	144.019	-4.17815	121.368	-17.3895	28.6858	0.547765	29.4547	-1.2615	51.0989	8.13761	37.7161	-9.58815	7.19184	2.21408	6.07983	0.0773136	2.48517	0.722858	38.8576	-0.75715	5.17697	4.08671
bta04150	3. Environmental Information Processing	3.2 Signal Transduction	mTOR signaling pathway	575.262	18.5354	18.5354	64.6309	-31.6068	35.1797	-35.1797	64.378	-48.2185	113.625	-68.7881	64.3443	-40.1778	14.7034	8.72052	13.8524	4.60426	95.9404	-45.9266	26.8706	-16.4838			12.4944	-12.4944	29.132	15.8936	21.5756	8.16578
bta04330	3. Environmental Information Processing	3.2 Signal Transduction	Notch signaling pathway	767.322	5.1553	-5.1553	78.8513	-28.796	76.6708	-45.2202	103.924	-55.3534	150.617	-73.6104	109.1	-46.5571	30.6749	-11.4364	33.8424	-0.493014	63.9586	-12.6481	25.3397	-17.8158					9.18972	9.18972	46.4725	-4.88794	33.5247	6.65775
bta04070	3. Environmental Information Processing	3.2 Signal Transduction	Phosphatidylinositol signaling system	657.726	19.9984	2.16365	67.7473	22.3865	61.2203	23.3057	67.7841	19.3582	145.603	38.867	111.33	27.4763	30.1282	-2.55098	23.6978	-8.32986	51.8217	26.2084	15.5339	15.5339	12.3906	-12.3906	11.6419	-11.6419			38.829	11.2593
bta04350	3. Environmental Information Processing	3.2 Signal Transduction	TGF-beta signaling pathway	1083.14	8.74286	3.19999	101.926	22.7301	130.659	59.3182	135.474	9.89354	206.199	51.5521	149.719	21.0477	96.6673	48.8858	50.8218	1.67597	95.1844	19.7888	45.9476	29.8429	9.02821	-5.48089	10.5352	10.5352	9.14667	-9.14667	26.0133	13.4433	7.07623	-7.07623
bta04370	3. Environmental Information Processing	3.2 Signal Transduction	VEGF signaling pathway	789.482	48.2942	27.5083	98.8465	36.2666	63.9527	34.6873	91.3426	29.1679	139.549	45.2522	152.345	37.4872	26.6449	18.4215	41.5367	14.2247	52.2445	24.2764	18.3548	-2.65329	1.58583	1.58583	7.96457	-3.44068			44.9438	-3.87718	1.8765	-1.8765
bta04310	3. Environmental Information Processing	3.2 Signal Transduction	Wnt signaling pathway	738.811	30.902	13.659	76.2493	-2.83186	63.319	7.72756	85.2659	-13.1819	134.855	-7.90076	135.228	-17.104	35.5549	-13.6503	36.9746	-11.4258	49.0873	-19.2102	25.3881	3.73545	1.85129	1.85129	8.65289	0.446852	3.21311	-3.21311	45.4056	10.5401	6.86515	-3.17341
bta04514	3. Environmental Information Processing	3.3 Signaling Molecules and Interaction	Cell adhesion molecules (CAMs)	1096.98	22.3712	17.3749	103.036	-14.9728	102.092	-3.8261	125.849	-38.7004	204.747	-74.1576	191.979	-77.9664	72.8725	-8.91254	77.7004	-23.8321	64.6132	13.2207	39.0181	-18.1494	8.1419	3.95445	8.91469	-8.91469	4.13981	-4.13981	63.5013	28.6113	8.0081	-2.5057
bta04060	3. Environmental Information Processing	3.3 Signaling Molecules and Interaction	Cytokine-cytokine receptor interaction	906.583	38.6756	15.5889	91.6168	47.8129	94.6775	58.9824	106.992	53.6007	161.011	92.0817	139.295	60.9685	49.006	21.3694	42.7731	16.4879	63.6413	43.4385	39.0444	9.75301	5.83261	1.81023	3.6829	3.6829	1.55958	-1.55958	48.1924	-20.8577	20.5829	9.29986
bta04512	3. Environmental Information Processing	3.3 Signaling Molecules and Interaction	ECM-receptor interaction	1113.28	24.6171	11.431	88.1144	13.5263	114.051	-7.35502	123.256	9.9958	210.472	33.8356	133.11	62.0799	120.318	85.0818	70.3378	52.8687	98.4555	-4.44378	35.3394	16.2855	2.24512	-2.24512	5.0956	-2.05181	27.8481	23.2195	51.7435	4.22621	8.2778	-0.911683
bta04080	3. Environmental Information Processing	3.3 Signaling Molecules and Interaction	Neuroactive ligand-receptor interaction	0
bta04144	4. Cellular Processes	4.1 Transport and Catabolism	Endocytosis	601.137	22.5098	-6.00272	49.7486	-20.8252	58.9954	-12.5481	59.1782	-33.1967	117.433	-45.7137	88.5926	-35.2605	41.1411	-4.5575	29.078	-14.9908	39.4377	5.44459	28.5724	10.069	5.32275	1.34055	9.32028	-1.75083	9.56771	4.03571	36.0137	5.67914	6.22545	-6.22545
bta04142	4. Cellular Processes	4.1 Transport and Catabolism	Lysosome	654.447	20.4253	4.39607	59.3815	-12.8302	49.951	16.0014	66.8025	-11.1736	129.986	-28.0841	97.3483	-24.1496	36.6775	13.622	37.1362	0.1796	40.2815	-3.80343	44.3842	24.5531	3.23591	-3.23591	21.2938	-3.10525	6.2468	-2.34186	35.8868	3.94656	5.4097	-2.6587
bta04146	4. Cellular Processes	4.1 Transport and Catabolism	Peroxisome	1135.42	32.966	-0.863151	108.694	30.2224	138.502	46.6682	135.249	51.0335	232.527	91.3071	170.56	35.2495	58.902	-2.51805	46.8933	17.662	91.0882	2.61773	30.73	6.71538	2.38887	2.38887	18.5392	-5.56736	21.5588	-21.5588	43.573	-22.5788	3.25246	3.25246
bta04145	4. Cellular Processes	4.1 Transport and Catabolism	Phagosome	1135.85	19.3441	15.0745	107.698	34.0863	108.323	36.911	131.007	7.71061	196.768	-16.5938	184.588	-12.0522	103.292	55.4429	72.5338	0.0466557	93.9462	55.5081	35.2365	-9.6689	4.72881	-4.72881	9.96933	-6.91111	3.84493	-3.84493	49.5127	22.5229	15.0548	-11.1484
bta04140	4. Cellular Processes	4.1 Transport and Catabolism	Regulation of autophagy	692.012			104.443	60.0854	92.0629	47.4784	81.9873	41.7141	142.301	65.9813	38.8308	-3.614	12.1907	-12.1907	5.44992	-5.44992	146.452	135.663	10.9978	-10.9978			9.015	-9.015	48.2806	-10.7632
bta04810	4. Cellular Processes	4.2 Cell Motility	Regulation of actin cytoskeleton	723.135	17.5883	-0.939412	61.9151	0.447307	48.145	6.69908	73.2177	-9.58193	139.249	-22.726	142.245	-28.9825	46.694	25.0068	30.4105	2.24645	42.5414	12.1568	25.6226	3.80444	8.3776	-3.63302	9.30074	-1.17338	6.76809	6.76809	62.8504	25.4122	8.20931	-8.20931
bta04210	4. Cellular Processes	4.3 Cell Growth and Death	Apoptosis	663.751	24.785	6.27671	56.6594	-4.99884	55.8005	9.11228	65.0792	4.88314	125.928	19.2792	112.584	2.97445	41.4237	11.5879	33.9571	17.5804	50.945	14.3608	52.0726	7.99603	3.11997	3.11997	11.0743	-6.87354			20.5418	8.39327	9.78055	0.306853
bta04110	4. Cellular Processes	4.3 Cell Growth and Death	Cell cycle	776.129	13.5036	1.77205	86.7704	-39.6942	88.628	-33.4796	88.3041	-35.8906	135.027	-34.9554	126.031	-39.0036	36.8813	-25.5506	37.6037	-25.7118	83.0008	-42.053	30.6229	12.5423	11.6197	0.691025	2.45819	2.45819			32.2759	-0.203017	3.40223	-3.40223
bta04114	4. Cellular Processes	4.3 Cell Growth and Death	Oocyte meiosis	695.893	15.6111	6.8456	79.3127	-19.1392	68.9021	-9.68934	91.5868	-21.4376	140.627	-7.955	112.689	-14.0505	26.0484	-10.3342	26.9444	-16.3864	50.9259	-25.8877	36.2824	26.6271	6.83638	-6.83638	4.0085	-1.24094			32.3563	7.75037	3.76246	-3.76246
bta04115	4. Cellular Processes	4.3 Cell Growth and Death	p53 signaling pathway	930.028	31.2494	0.536151	69.8421	19.4278	113.791	10.0418	80.6926	-2.53189	139.898	15.2994	157.594	-15.5549	56.7231	24.7392	50.7283	22.1146	88.4412	13.654	55.941	-27.8769	16.98	4.32938			21.7029	-9.69957	36.7878	12.9238	9.6575	9.6575
bta04520	4. Cellular Processes	4.4 Cell Communication	Adherens junction	579.526	14.7221	4.87893	51.1057	-13.1082	42.7151	21.6787	57.5265	3.32885	87.1063	17.8338	81.5489	-0.13565	44.6887	33.9525	23.2475	-5.06606	53.3394	-16.9736	30.9207	30.9207	11.2043	-4.0011	4.5622	4.5622			51.9012	28.7171	24.9374	-24.9374
bta04510	4. Cellular Processes	4.4 Cell Communication	Focal adhesion	762.419	17.3666	0.837215	61.2405	0.452566	63.7557	-3.26497	77.7385	-7.69674	144.006	-9.85196	121.124	-10.1271	65.3078	35.7735	37.0423	8.06475	54.1792	0.547363	25.2827	11.9329	5.47756	-5.47756	7.58276	-1.93665	13.1394	10.004	59.039	21.6114	10.1374	-10.1374
bta04540	4. Cellular Processes	4.4 Cell Communication	Gap junction	776.773	25.227	4.72475	94.8339	1.91624	72.0472	5.38811	93.0751	1.62075	165.89	-18.5275	144.032	-15.0613	45.0338	2.94039	22.5329	-5.30489	42.6971	1.33554	17.6817	17.6817	16.2773	-13.4338	2.99261	-2.99261	1.508	1.508	32.9446	21.84
bta04530	4. Cellular Processes	4.4 Cell Communication	Tight junction	888.252	17.8257	2.35672	95.1835	23.5539	91.5983	38.1938	95.8045	12.4681	174.654	43.646	143.309	9.85411	45.5495	19.1235	46.9637	10.4495	79.1615	33.6457	29.9059	19.4534	8.88562	-7.0531	3.80348	3.80348	0.971822	0.971822	44.7321	14.5551	9.90365	-9.90365
bta04612	5. Organismal Systems	5.1 Immune System	Antigen processing and presentation	1559.71	24.9246	15.2867	119.113	-67.3984	115.964	-77.9916	212.479	-141.191	347.944	-269.768	327.976	-265.933	93.4834	-50.5947	123.974	-86.4305	58.9935	-51.588	25.6836	-21.0036	4.06321	4.06321	22.9587	-22.9587	13.2969	-5.66264	65.8396	50.0182	3.01307	-3.01307
bta04662	5. Organismal Systems	5.1 Immune System	B cell receptor signaling pathway	732.696	26.4566	26.4566	74.056	30.2456	63.5314	49.0548	78.8397	34.1496	153.969	82.8413	128.176	64.5711	43.5977	32.0494	34.9818	17.5576	39.5997	17.1619	24.5779	9.5974	1.5271	1.5271	24.3916	13.4088	7.53378	-7.53378	29.6507	-8.43678	1.807	-1.807
bta04062	5. Organismal Systems	5.1 Immune System	Chemokine signaling pathway	737.227	20.2963	7.1521	82.2162	28.0534	73.4752	30.4045	87.6151	40.1989	139.174	40.7204	127.534	35.76	37.4401	17.9379	42.979	25.4618	60.5466	6.50531	16.3067	9.65608	4.10956	4.10956	4.08323	-4.08323	4.97239	3.61636	30.8006	6.6502	5.67776	1.53314
bta04610	5. Organismal Systems	5.1 Immune System	Complement and coagulation cascades	904.764	7.13837	7.13837	81.7695	27.1749	117.682	64.22	133.903	58.9739	179.571	54.942	146.608	35.7978	55.1171	11.0145	59.9689	10.0393	54.1489	46.5842	13.5889	-3.0657	28.8682	-4.93961					22.062	-6.3686	4.33881	4.33881
bta04623	5. Organismal Systems	5.1 Immune System	Cytosolic DNA-sensing pathway	498.11	36.7138	36.7138	40.1017	34.3355	47.1312	47.1312	44.9932	44.9932	112.215	81.5769	68.7512	57.3011	3.49674	3.49674	19.9231	-12.1762	60.2543	48.4064	6.24991	6.24991	7.34384	3.38707	18.038	7.31999	11.2364	-11.2364	10.7229	-10.7229	10.9392	-10.9392
bta04664	5. Organismal Systems	5.1 Immune System	Fc epsilon RI signaling pathway	1010.54	19.3481	19.3481	103.318	56.1204	86.3545	46.3963	139.124	67.7398	249.542	123.579	193.45	94.4146	45.7887	35.2655	49.3701	22.1691	38.1287	21.6008	11.3541	4.8131	4.88929	4.88929	20.6575	9.02858			43.9723	-28.8856	5.23842	-5.23842
bta04666	5. Organismal Systems	5.1 Immune System	Fc gamma R-mediated phagocytosis	827.803	13.2291	-1.37369	79.974	-15.753	59.7775	5.92296	95.8548	-16.7073	169.316	-18.7215	157.759	-21.5641	47.3323	16.6052	37.8674	1.17429	58.3764	6.33577	26.7633	14.1995	4.42279	-4.42279	14.4491	4.39698			57.2812	18.6606	5.3999	-5.3999
bta04640	5. Organismal Systems	5.1 Immune System	Hematopoietic cell lineage	1136.16	35.265	24.6226	125.945	82.4651	133.559	102.946	135.542	76.9245	221.553	146.019	165.103	83.8863	46.6374	20.5851	72.4061	38.1674	86.7404	78.994	17.3345	-4.59632	3.56568	3.56568	15.0452	15.0452			47.8682	-16.4232	29.5999	29.5999
bta04672	5. Organismal Systems	5.1 Immune System	Intestinal immune network for IgA production	967.51	24.7061	24.7061	105.277	-35.957	96.5048	-35.6361	120.48	-48.1439	191.247	-78.7678	172.21	-75.3429	35.8436	-21.4562	53.8181	-39.6147	44.825	-17.5465	31.6564	14.8073	8.72218	8.72218	9.78772	-9.78772			60.6869	-7.69136	11.7458	11.7458
bta04670	5. Organismal Systems	5.1 Immune System	Leukocyte transendothelial migration	723.692	13.5869	8.85866	72.5502	11.8907	64.8354	22.1431	72.8391	15.8526	136.914	14.6683	128.489	4.36532	33.8666	22.669	39.5842	-7.50536	43.957	-6.77703	27.7987	13.4177	3.85726	-3.85726	7.69698	0.55153	3.2811	3.2811	62.8561	20.3335	11.5799	-11.5799
bta04650	5. Organismal Systems	5.1 Immune System	Natural killer cell mediated cytotoxicity	855.576	24.4738	18.7863	102.626	23.7994	82.8547	37.3081	120.127	34.8722	165.921	47.2788	172.504	34.8274	29.1594	17.9967	43.6724	6.94659	38.105	10.0871	28.8453	-4.18104	3.61382	3.61382	6.00228	-2.59297			34.9885	-3.35713	2.68339	-0.14496
bta04621	5. Organismal Systems	5.1 Immune System	NOD-like receptor signaling pathway	753.446	20.8794	20.8794	81.9792	29.1593	59.6835	30.7362	90.5166	30.4924	146.66	58.2173	139.645	28.4374	17.3259	11.5047	28.2089	7.77524	58.3413	-0.420891	22.9928	15.5493	4.72211	4.72211	11.6705	0.353432	6.82261	-6.82261	60.4968	19.4905	3.50168	-3.50168
bta04622	5. Organismal Systems	5.1 Immune System	RIG-I-like receptor signaling pathway	717.909	35.7352	26.2556	72.9792	47.341	52.9821	45.244	68.106	51.0355	166.953	117.811	97.4729	46.7861	21.2056	-7.55867	32.1585	0.314992	82.3729	37.073	10.3575	1.22774	4.26142	4.26142	14.6991	-3.84821	10.4142	-10.4142	40.5963	-16.7728	7.6148	-7.6148
bta04660	5. Organismal Systems	5.1 Immune System	T cell receptor signaling pathway	663.107	34.6984	31.6478	76.3181	41.0582	58.1454	35.725	80.3669	38.6647	138.396	78.0974	115.847	59.0996	27.6688	10.9579	29.6781	15.5965	29.5138	19.312	10.0301	0.283776	6.43055	6.43055	9.95905	2.81359	4.48278	-1.60002	33.0003	-13.9955	8.57178	0.485205
bta04620	5. Organismal Systems	5.1 Immune System	Toll-like receptor signaling pathway	720.975	29.9681	24.57	78.3307	60.9672	65.7896	46.79	92.9432	55.145	138.144	97.1579	121.274	80.0995	30.7618	20.4297	41.4507	30.1452	55.0953	42.2556	18.8704	18.8704	2.42664	2.42664	5.46038	-2.77674			40.4598	-29.7734
bta04920	5. Organismal Systems	5.2 Endocrine System	Adipocytokine signaling pathway	1229.56	30.4134	-16.2173	137.882	8.50217	153.426	-2.94747	144.235	4.06737	244.262	29.7622	192.533	-43.266	72.3407	-36.5915	45.8904	-10.1365	146.499	62.639	13.0607	-8.53492	3.29657	3.29657	4.19703	4.19703	16.4984	-11.7474	18.7518	-10.9342	6.27579	6.27579
bta04912	5. Organismal Systems	5.2 Endocrine System	GnRH signaling pathway	933.485	27.9087	13.0521	122.492	40.9683	92.9678	39.4482	122.16	33.7238	216.817	72.2442	166.028	53.4482	26.7129	1.57052	29.2052	-0.29894	42.4083	21.4861	18.1699	4.18225	9.10645	-6.75036	11.2075	-5.14779			45.4516	-19.6482	2.85017	2.85017
bta04910	5. Organismal Systems	5.2 Endocrine System	Insulin signaling pathway	718.212	19.4422	11.731	77.0145	-7.82295	61.4148	-9.09077	74.2447	-17.5749	136.677	-23.9321	120.85	-17.2309	42.0164	-4.15237	33.5119	9.82706	69.4831	-19.8095	26.9745	3.91615	0.877269	0.877269	12.892	-5.79565	8.7101	3.32503	29.3996	-3.21325	4.70434	-0.939564
bta04916	5. Organismal Systems	5.2 Endocrine System	Melanogenesis	705.576	33.9943	17.7583	88.9745	18.3108	49.5073	11.9185	83.4333	14.6239	129.748	38.5458	138.74	23.73	28.7844	1.43338	26.8935	-8.24527	34.6824	-7.77208	30.8765	1.41643	3.99309	3.99309	8.78917	2.22737	2.61913	-0.0466601	37.0894	2.09644	7.4518	7.4518
bta03320	5. Organismal Systems	5.2 Endocrine System	PPAR signaling pathway	2404.36	22.0233	-3.34173	257.856	111.577	355.231	172.827	312.627	147.024	433.384	149.653	368.095	110.806	161.248	-1.87114	126.698	46.3286	279.38	128.378	33.6769	17.3551	5.07228	0.582995					41.6094	-27.0708	7.45906	7.45906
bta04914	5. Organismal Systems	5.2 Endocrine System	Progesterone-mediated oocyte maturation	602.176	13.2999	13.2999	69.5303	9.98889	55.8454	-8.18311	78.7198	-2.73483	135.494	-3.06927	114.663	-3.06899	31.8898	-0.580126	25.4077	-2.48724	33.1098	3.56477	9.50621	-0.973678			5.02604	-5.02604	1.48244	-1.48244	26.0053	5.28152	2.19597	-2.19597
bta04614	5. Organismal Systems	5.2 Endocrine System	Renin-angiotensin system	522.309					46.0537	46.0537	41.5777	-8.4254	209.998	126.305	90.657	60.0708					28.9338	28.9338	20.2502	20.2502			64.2175	64.2175			20.6212	-20.6212
bta04260	5. Organismal Systems	5.3 Circulatory System	Cardiac muscle contraction	611.2	9.76791	3.90706	55.0501	1.87722	60.101	28.3036	53.9839	-6.36786	90.7023	22.1225	98.8524	10.4421	78.331	4.33354	27.7165	24.0666	42.7837	23.9236	19.3103	-11.1723	9.79697	-9.79697	7.11322	7.11322			39.1525	-4.90982	18.5382	10.821
bta04270	5. Organismal Systems	5.3 Circulatory System	Vascular smooth muscle contraction	674.101	25.4425	8.46865	77.1063	-2.33548	66.7268	5.99889	76.5988	-4.52426	111.876	12.6111	115.443	10.7704	35.1494	-2.71413	26.6994	-17.5153	36.7262	4.74771	25.0516	11.5346	7.8449	-7.8449					50.5562	14.7412	18.8795	-14.1971
bta04976	5. Organismal Systems	5.4 Digestive System	Bile secretion	1093.56	46.7982	5.96957	127.576	24.0215	135.799	71.5627	134.343	45.9305	212.135	85.8988	201.175	43.0741	40.3591	9.15021	15.7304	-6.62404	57.0445	26.9614	38.3477	26.2564	14.6048	-6.42286	11.3216	11.3216			54.2117	-5.24875	4.11231	4.11231
bta04973	5. Organismal Systems	5.4 Digestive System	Carbohydrate digestion and absorption	508.09	6.13994	-6.13994	58.789	-58.789	103.912	32.9709	60.9106	-49.5203	85.757	-24.511	84.4818	-54.095	6.28812	-6.28812			18.8535	-8.28048			20.527	-20.527	21.2381	-7.0035			41.1933	22.506
bta04975	5. Organismal Systems	5.4 Digestive System	Fat digestion and absorption	946.074	21.2833	21.2833	125.863	125.465	117.498	117.498	100.365	100.365	199.033	199.033	182.643	182.643	38.0233	38.0233	43.1205	43.1205	61.6099	61.6099	6.94982	-6.94982			8.87784	8.87784			40.8075	-40.8075
bta04971	5. Organismal Systems	5.4 Digestive System	Gastric acid secretion	758.502	19.2825	-0.316756	91.755	-23.7163	82.0455	13.6138	83.3381	-14.997	149.828	-1.1205	155.297	-26.1057	19.7018	-19.7018	22.2308	-22.2308	26.2242	-9.13692	26.4827	9.55898	18.0215	-18.0215	6.89934	-1.36367	1.6197	-1.6197	55.7756	22.3687
bta04978	5. Organismal Systems	5.4 Digestive System	Mineral absorption	740.295	29.8183	20.926	53.4733	-9.80209	92.6053	39.2609	72.7387	-47.3502	104.335	-51.3289	98.5519	-53.5808	49.7342	-37.0275	18.1891	10.0219	34.327	19.1692	18.8479	-18.8479	14.8644	-14.8644	12.7315	-2.42373			68.7694	-19.1641	71.3094	71.3094
bta04972	5. Organismal Systems	5.4 Digestive System	Pancreatic secretion	848.156	41.3669	9.51235	88.7042	-4.31076	101.049	25.3993	85.8202	-2.28636	165.79	-4.77428	162.15	-32.6716	21.3276	-6.48027	25.2635	-6.45071	34.3446	-13.6799	29.3373	17.873	19.5148	-12.3921	2.45021	2.45021			60.0672	33.173	10.9703	6.64157
bta04974	5. Organismal Systems	5.4 Digestive System	Protein digestion and absorption	844.35	6.40864	-6.40864	72.0141	7.42127	143.254	40.8789	88.4057	30.9815	126.044	0.374934	100.385	32.7042	47.6758	26.3822	61.3188	48.547	73.86	13.571	36.3286	12.8859	9.54709	-9.54709	10.8355	-5.08698	19.2788	15.3904	46.4696	-0.632837	2.52474	2.52474
bta04970	5. Organismal Systems	5.4 Digestive System	Salivary secretion	961.811	21.4685	1.49943	115.22	-32.7146	119.749	35.0143	109.864	-21.187	200.221	-16.1957	179.67	-49.7027	16.2658	-12.6211	29.999	-22.101	43.3526	-30.4923	35.755	28.8675	18.3615	-18.3615	2.82005	2.82005			66.6081	45.6372	2.45631	2.45631
bta04977	5. Organismal Systems	5.4 Digestive System	Vitamin digestion and absorption	420.967	18.8295	-18.8295	60.9393	-27.8109	50.3143	-50.3143	74.843	-29.0013	110.923	-16.4297	54.8765	-37.8383					21.2546	21.2546	7.09209	-7.09209					10.653	10.653	11.2426	11.2426
bta04960	5. Organismal Systems	5.5 Excretory System	Aldosterone-regulated sodium reabsorption	731.944	14.2778	-6.55379	78.1081	-40.142	105.28	11.2191	78.1513	-62.2207	154.309	-41.9203	158.77	-91.7583	3.47393	-3.47393	6.34191	-6.34191	27.9961	1.73247	19.1852	-19.1852	13.9054	-13.9054	14.3871	-4.74431			57.7575	49.0135
bta04966	5. Organismal Systems	5.5 Excretory System	Collecting duct acid secretion	922.437	25.6534	11.2712	108.104	92.3003	91.8192	91.8192	125.665	125.665	154.202	154.202	130.654	130.654	102.796	102.796	70.7198	54.0635	49.9502	49.9502	29.6209	29.6209			9.46139	9.46139	23.7905	-23.7905
bta04961	5. Organismal Systems	5.5 Excretory System	Endocrine and other factor-regulated calcium reabsorption	920.519	37.7918	-0.104332	98.3413	-54.3648	128.815	26.7725	110.333	-59.7955	163.055	-44.7239	190.165	-72.8691	59.1739	0.177125	27.677	-17.7322	25.4287	-25.4287	8.67965	8.67965	14.8644	-14.8644	5.15389	5.15389			45.001	17.9842	6.04039	-6.04039
bta04964	5. Organismal Systems	5.5 Excretory System	Proximal tubule bicarbonate reclamation	1988.39	32.7189	-32.7189	194.429	-194.429	277.044	3.13656	204.675	-144.806	322.91	-129.355	401.592	-266.993	226.529	-168.132	67.8257	-67.8257	119.674	-119.674	39.3944	39.3944	39.1879	-39.1879	13.5875	13.5875			32.7368	32.7368	16.0859	16.0859
bta04962	5. Organismal Systems	5.5 Excretory System	Vasopressin-regulated water reabsorption	358.972	11.7856	4.83534	36.0524	-15.438	24.149	-14.5051	34.6915	-28.087	46.9498	-25.8221	57.5161	-23.5874	44.7145	-20.1117	23.6586	-11.0616	22.3458	-14.5584	20.0537	11.177							14.3639	6.00974	22.6912	12.2552
bta04724	5. Organismal Systems	5.6 Nervous System	Glutamatergic synapse	835.797	25.5654	13.5869	105.173	24.2312	89.911	32.4175	102.525	27.3197	160.159	29.5219	145.747	9.72894	18.0896	-3.55685	24.9511	9.14741	49.1458	-7.36906	48.0242	8.6276	10.5613	-3.46217	4.05596	-0.596513	1.28623	1.28623	50.6026	-5.28937
bta04730	5. Organismal Systems	5.6 Nervous System	Long-term depression	795.061	35.3774	9.50086	87.4887	15.7666	86.5246	1.03143	95.8708	4.45697	168.74	-0.366467	141.579	20.0119	33.1305	12.6995	24.1751	8.44699	32.5518	11.299	24.3517	11.4393	13.9815	-9.85838			2.1866	2.1866	49.1038	7.25116
bta04720	5. Organismal Systems	5.6 Nervous System	Long-term potentiation	754.162	33.7597	1.15255	93.4093	-3.74562	79.899	16.9066	85.9348	2.87251	145.98	16.2862	128.739	3.33262	28.7175	1.00135	30.0028	-8.28053	36.4357	-2.29755	27.7091	9.79721	13.8576	-10.2723	9.93492	0.234868			39.7825	14.4138
bta04722	5. Organismal Systems	5.6 Nervous System	Neurotrophin signaling pathway	630.609	19.1353	5.30076	77.8615	2.07949	61.2749	15.2582	72.8549	-1.1812	118.963	15.8714	93.9321	12.2459	23.6357	7.47425	24.5815	7.09806	55.9714	11.8619	20.5864	10.1673	8.24921	-3.4487	15.7854	-6.05078	2.62955	-2.62955	25.222	2.4129	9.92634	0.434897
bta04740	5. Organismal Systems	5.7 Sensory System	Olfactory transduction	0
bta04744	5. Organismal Systems	5.7 Sensory System	Phototransduction	684.411	27.9279	-2.97966	84.6228	-0.0230877	81.2434	19.4656	76.3811	-18.4093	134.143	4.56815	86.4367	-44.4727	57.2901	-41.1002	50.0282	-34.7248	30.5942	-3.01824	8.14191	8.14191	7.84573	-7.84573			12.4834	-12.4834	19.1496	-1.36587	8.12258	-8.12258
bta04742	5. Organismal Systems	5.7 Sensory System	Taste transduction	0
bta04360	5. Organismal Systems	5.8 Development	Axon guidance	924.235	37.398	10.421	116.997	4.61138	75.2288	8.91114	105.808	3.13476	167.673	-3.94731	164.978	0.380713	40.1506	30.2016	52.5687	16.9587	52.4079	11.0847	41.3457	9.95109	4.81769	0.271074	8.36049	4.24415	1.0933	1.0933	47.3139	21.4411	8.09345	-2.80186
bta04320	5. Organismal Systems	5.8 Development	Dorso-ventral axis formation	687.282			97.1541	7.16163	63.2063	20.3569	98.8841	5.15866	143.899	5.22808	123.743	-8.11361	69.2347	51.2861			38.0153	38.0153	8.15091	8.15091							11.2412	11.2412	33.7536	-33.7536
bta04380	5. Organismal Systems	5.8 Development	Osteoclast differentiation	646.961	17.0302	9.29303	65.7925	21.3767	69.0536	32.8495	86.8077	36.3129	147.863	61.0504	106.181	40.8628	31.8426	12.4025	30.169	11.1073	27.7393	15.9584	24.4307	8.60065	3.17674	0.839774	8.84314	2.02622			23.5186	-11.9107	4.51295	-4.51295
bta04710	5. Organismal Systems	5.9 Environmental Adaptation	Circadian rhythm - mammal	388.594	17.7925	-17.7925	5.43877	-5.43877	34.3906	34.3906	50.3898	-16.6246	69.3629	-0.331473	33.8001	-33.8001	49.5153	12.4587	13.5956	-13.5956	24.6589	24.6589	69.0969	69.0969					7.19366	-7.19366			13.3587	-13.3587
bta05221	6. Human Diseases	6.1 Cancers	Acute myeloid leukemia	788.095	28.9817	7.52556	90.3946	3.37235	63.4077	1.31836	109.463	-26.4743	148.83	-17.213	128.144	-29.9457	30.0966	-0.830803	64.8054	23.0961	56.2102	27.3618	15.5285	-10.8481	6.17114	6.17114	6.73946	-6.73946			23.9676	18.2112	15.3556	15.3556
bta05217	6. Human Diseases	6.1 Cancers	Basal cell carcinoma	658.254	33.1067	33.1067	61.732	34.3527	38.5304	26.517	44.9548	28.0224	110.446	58.4269	139.506	75.3846	13.449	13.449	46.8531	46.8531	47.829	-19.1141	54.0103	2.52688	6.83061	6.83061	12.9159	12.9159	3.12541	-3.12541	39.3606	-4.88969	5.60439	5.60439
bta05219	6. Human Diseases	6.1 Cancers	Bladder cancer	938.799	33.2265	33.2265	97.0193	33.7344	69.8739	7.50575	137.738	2.98471	184.305	33.7821	172.997	-22.9411	41.3618	33.6696	17.8433	17.8433	76.3637	-10.8186	21.6572	-2.46288	12.2851	12.2851			8.51037	-8.51037	57.5247	26.862	8.09285	-8.09285
bta05220	6. Human Diseases	6.1 Cancers	Chronic myeloid leukemia	853.346	21.4222	16.9479	83.9438	24.4102	89.5106	45.3238	110.589	33.349	168.287	27.6097	157.266	5.93487	42.3574	32.5558	31.6827	25.4164	50.7188	7.19027	17.8044	17.8044	3.1745	-0.330941	11.108	-6.37446	2.06266	-2.06266	49.9242	0.242707	13.4959	0.793667
bta05210	6. Human Diseases	6.1 Cancers	Colorectal cancer	578.655	21.5427	8.021	54.0948	-23.4799	52.3179	1.5021	64.237	-29.712	89.702	-43.1074	88.772	-36.8982	39.3271	27.2619	40.1712	15.7367	55.8616	-17.6672	34.6372	19.9685	5.65558	1.81943	5.59503	-5.59503			20.7662	20.7662	5.97433	-2.66958
bta05213	6. Human Diseases	6.1 Cancers	Endometrial cancer	753.143	23.0537	11.6999	85.9364	15.9973	54.4797	11.014	102.664	13.0835	130.892	-0.462821	120.726	-2.5847	36.6539	30.8327	36.0828	36.0828	81.235	-20.3151	20.9972	20.9972	7.33865	7.33865	8.0145	-8.0145			38.9448	32.8233	6.12432	-6.12432
bta05214	6. Human Diseases	6.1 Cancers	Glioma	774.937	22.0938	13.1747	100.847	-5.22414	64.6229	3.43862	103.347	2.35332	158.85	-4.80586	170.51	-38.0107	25.6817	12.7613	23.9566	-1.247	37.1886	-3.72981	2.0618	2.0618	1.87417	1.87417	11.7672	-11.7672			52.1378	23.3325
bta05218	6. Human Diseases	6.1 Cancers	Melanoma	825.696	23.3168	11.9517	88.4968	-7.86532	48.7922	0.449388	100.701	-2.43046	147.03	-21.6675	169.089	-60.0442	50.8342	31.9434	23.5501	-0.840475	41.3852	-10.4806	19.019	8.09378	10.8528	-7.10443	10.8274	-10.8274			81.7375	62.2249	10.0639	-10.0639
bta05223	6. Human Diseases	6.1 Cancers	Non-small cell lung cancer	806.844	31.2501	-3.55596	103.178	-3.77196	66.9548	0.714973	106.774	9.34951	166.334	-1.70523	162.613	-30.7694	33.7163	3.07501	36.0344	-0.561513	47.4691	16.932			2.35609	2.35609	8.47247	-8.47247			41.6913	17.9227
bta05212	6. Human Diseases	6.1 Cancers	Pancreatic cancer	549.841	16.5599	8.92187	48.7261	2.70851	52.5701	28.9672	59.8766	7.81202	102.383	20.1245	76.0027	-17.5259	43.9658	33.6296	21.1408	1.23255	64.2433	20.0276	21.959	21.959	1.84832	-1.84832	5.39157	-5.39157	4.33255	-4.33255	23.0647	11.1014	7.77597	-0.303802
bta05200	6. Human Diseases	6.1 Cancers	Pathways in cancer (overview)	700.863	23.7978	9.92158	71.0254	2.38758	54.6127	8.53668	73.9274	-1.86793	124.136	-7.61277	119.653	-12.2921	37.0064	22.7055	37.7403	8.90537	57.0322	3.05984	30.0405	2.64488	2.79803	1.91405	6.14234	-1.71347	5.5483	0.0740829	46.0258	19.0637	11.3772	-0.98792
bta05215	6. Human Diseases	6.1 Cancers	Prostate cancer	708.43	19.2563	12.3696	81.1379	-6.21684	60.7095	18.8483	85.0427	-3.95906	143.44	-5.4126	126.307	-26.6606	21.3081	9.05446	21.5945	-5.2138	53.4275	-6.13535	19.4841	15.264	11.8108	-2.9082	6.7572	-2.9653			42.6601	28.5854	15.4945	1.11934
bta05211	6. Human Diseases	6.1 Cancers	Renal cell carcinoma	585.883	20.5184	-4.16699	62.5955	22.4801	46.354	25.6823	75.6744	33.3245	103.96	29.0781	84.4074	11.0109	62.2223	57.9991	30.7994	26.1369	31.6578	15.3239	23.3861	23.3861	1.61693	1.61693	5.81444	-5.81444	4.67236	-4.67236	21.607	21.607	10.5973	2.25822
bta05222	6. Human Diseases	6.1 Cancers	Small cell lung cancer	678.9	18.9278	6.93255	65.8866	-18.9256	61.9137	-19.0435	74.5846	-30.0841	131.913	-32.8605	111.488	-28.8036	32.9261	1.98881	27.0086	-5.68746	67.7577	-13.4022	18.5648	1.18208			7.39029	-7.39029	9.50844	9.50844	43.3054	14.0068	7.72491	-1.68125
bta05216	6. Human Diseases	6.1 Cancers	Thyroid cancer	1072.66	36.5055	19.4024	115.16	25.4398	108.459	20.4748	128.992	11.1748	175.049	5.90283	135.697	-4.92382	61.0925	30.2501	33.2533	10.1912	160.147	7.68538	33.778	33.778	11.8057	11.8057			7.86484	-7.86484	55.0087	35.2984	9.85216	-9.85216
bta05330	6. Human Diseases	6.2 Immune System Diseases	Allograft rejection	2043.44	36.4787	22.0839	194.166	-31.2606	163.194	-64.9149	278.16	-123.798	453.754	-176.505	424.781	-201.08	97.8913	-86.8311	130.893	-91.1708	53.0396	-31.7968	43.1685	-22.3065	17.2671	17.2671	27.4044	-27.4044			109.32	-10.3314	13.9209	13.9209
bta05310	6. Human Diseases	6.2 Immune System Diseases	Asthma	1495.2	9.51506	9.51506	174.995	-36.5966	142.065	-70.5517	220.456	-59.1123	320.296	-124.997	265.677	-114.225	42.8435	-25.2772	87.1253	-50.7005	62.6364	-43.9047	15.858	-15.858	27.4243	27.4243	18.4239	-18.4239			85.7778	-7.12646	22.1097	22.1097
bta05320	6. Human Diseases	6.2 Immune System Diseases	Autoimmune thyroid disease	1583.87	28.2355	28.2355	129.549	-70.732	125.742	-88.7235	202.572	-164.421	348.918	-283.235	332.941	-266.223	88.2466	-69.7721	113.057	-96.8245	46.5897	-35.2169	41.6268	-21.5098	9.9682	9.9682	26.4257	-26.4257			69.2593	26.1935	20.7392	6.10829
bta05332	6. Human Diseases	6.2 Immune System Diseases	Graft-versus-host disease	2260.58	35.9361	35.9361	212.711	-42.1922	187.756	-85.1997	315.065	-152.017	523.2	-281.358	481.934	-280.639	107.344	-93.7704	157.936	-109.186	59.2959	-44.8215	52.9795	-27.3762	7.94174	7.94174	33.6327	-33.6327			84.8437	36.6418
bta05340	6. Human Diseases	6.2 Immune System Diseases	Primary immunodeficiency	620.189	46.7054	46.7054	28.6875	3.22875	53.0578	34.4214	62.5367	-0.45116	139.756	83.3265	133.302	21.7166	47.6685	16.3402	31.2373	10.1951			9.37612	9.37612			20.8189	20.8189			47.0427	-33.0615
bta05323	6. Human Diseases	6.2 Immune System Diseases	Rheumatoid arthritis	1038.53	35.273	25.0435	113.737	50.8534	119.93	30.2408	132.268	57.0749	190.105	59.8066	169.739	71.7969	57.5061	34.1443	67.8395	-2.0976	42.4308	5.53855	35.7465	17.5266	5.42377	5.42377	8.7458	-4.48151	12.0976	-5.42088	40.9774	-5.70377	6.71467	-6.71467
bta05322	6. Human Diseases	6.2 Immune System Diseases	Systemic lupus erythematosus	0
bta05010	6. Human Diseases	6.3 Neurodegenerative Diseases	Alzheimer's disease	682.668	18.9994	12.4628	68.1086	13.0366	66.263	21.9893	81.9271	13.9983	117.59	24.4747	101.967	30.6288	45.231	-1.76474	43.5252	30.9751	45.2877	4.1141	29.4408	3.65137	9.21728	0.706254	2.13249	2.13249			32.7906	-14.6687	20.188	14.8961
bta05014	6. Human Diseases	6.3 Neurodegenerative Diseases	Amyotrophic lateral sclerosis (ALS)	822.437	41.0895	-2.10186	97.1032	7.29006	60.1251	10.4816	99.1904	6.7047	176.937	54.8139	131.32	28.2302	37.9588	8.25347	33.3702	20.2419	44.4579	19.8034	56.1774	-31.5418	4.85328	4.85328	5.93836	5.93836			26.0701	-26.0701	7.84576	7.84576
bta05016	6. Human Diseases	6.3 Neurodegenerative Diseases	Huntington's disease	544.632	24.573	21.5066	51.4576	26.3959	48.6309	32.645	52.28	14.7918	86.6141	33.0873	89.6567	35.6296	44.2771	1.2524	33.079	26.4091	35.1636	4.53498	20.7982	-1.39386	4.25216	-1.89338	5.27366	0.866304			30.6111	-12.4422	17.9652	17.9652
bta05012	6. Human Diseases	6.3 Neurodegenerative Diseases	Parkinson's disease	544.894	24.0758	18.0046	49.5768	17.78	45.77	19.6149	59.8765	2.5869	85.2328	19.462	82.3638	21.2378	44.313	-16.5081	38.5962	26.5715	39.5246	8.24226	18.4578	-9.04404	3.81533	-0.677914	1.58703	1.58703			32.4756	-22.2885	19.2285	19.2285
bta05020	6. Human Diseases	6.3 Neurodegenerative Diseases	Prion diseases	787.907	29.2343	21.7693	115.773	-62.3522	86.0694	-36.5732	116.034	-75.0274	145.605	-74.6531	156.273	-45.9149	43.9427	-13.6867	37.7069	-15.5032	29.1116	-14.5708	12.6945	0.446931	3.33318	-3.33318					12.1291	-2.78604
bta05412	6. Human Diseases	6.4 Cardiovascular Diseases	Arrhythmogenic right ventricular cardiomyopathy (ARVC)	634.681	33.4118	13.4718	58.7778	-18.1742	29.7402	-8.61208	54.6168	-34.1209	85.1045	-34.6759	91.6055	-9.79804	50.3362	28.7924	29.9076	-3.65843	49.6969	-34.8319	46.0911	-14.2446	24.1119	8.49467	5.2218	5.2218	5.98249	5.98249	60.8881	26.1273	9.18789	-9.18789
bta05414	6. Human Diseases	6.4 Cardiovascular Diseases	Dilated cardiomyopathy (DCM)	1009.7	30.7415	13.0354	108.147	35.7586	78.6935	23.7244	118.852	22.5313	182.958	53.2322	162.633	48.7594	103.057	66.3118	51.0164	13.5644	53.5599	12.8184	37.89	5.86485	8.99765	-2.64426	4.45083	4.45083	4.45967	4.45967	52.1254	14.0924	12.1173	-12.1173
bta05410	6. Human Diseases	6.4 Cardiovascular Diseases	Hypertrophic cardiomyopathy (HCM)	1120.01	27.9568	11.2723	114.57	63.2221	93.5517	49.6924	121.586	43.5097	202.639	96.1204	162.733	57.4315	104.067	86.0406	50.2873	22.2014	98.9741	69.3795	41.1963	-2.34318	10.0994	-2.96805	4.99583	4.99583	15.248	-5.23652	58.5081	15.818	13.601	-13.601
bta05416	6. Human Diseases	6.4 Cardiovascular Diseases	Viral myocarditis	1363.79	28.4604	20.0586	123.998	-39.0434	125.296	-22.0755	159.466	-96.9878	264.625	-155.474	263.466	-134.168	78.3764	-23.9346	105.215	-57.3186	70.8864	-13.4217	49.2608	-23.1682	6.40306	-6.40306	17.5438	-12.053			54.3674	27.0779	16.428	-12.9249
bta04950	6. Human Diseases	6.5 Metabolic Diseases	Maturity onset diabetes of the young	320.367			25.1867	25.1867	70.571	70.571	27.135	-27.135	60.0163	17.1673	12.1515	-12.1515					113.981	113.981			11.3255	11.3255
bta04940	6. Human Diseases	6.5 Metabolic Diseases	Type I diabetes mellitus	1999.32	36.4787	22.0839	194.166	-31.2606	166.057	-67.7773	278.16	-123.798	448.643	-171.393	424.781	-201.08	97.8913	-86.8311	130.893	-91.1708	53.0396	-31.7968	43.1685	-22.3065	6.47105	6.47105	27.4044	-27.4044			92.1681	6.81999
bta04930	6. Human Diseases	6.5 Metabolic Diseases	Type II diabetes mellitus	684.366	4.39381	4.39381	63.5515	-27.4555	97.1099	-20.1796	92.2366	-43.0811	159.043	-51.4878	115.78	-34.8342	9.52735	-9.52735	17.5273	-17.5273	57.766	38.025	7.18698	-7.18698	6.47105	-6.47105	15.7798	-15.7798	4.66299	4.66299	33.3293	12.8366
bta05143	6. Human Diseases	6.6 Infectious Diseases	African trypanosomiasis	1079.31	24.8823	-10.6232	123.356	47.985	111.504	58.0339	129.699	59.7118	202.54	102.362	219.267	86.8633	31.7827	5.83056	28.8123	-0.66586	45.7377	-10.7721	19.694	19.694	21.1915	21.1915					103.759	-52.7895	17.0848	17.0848
bta05146	6. Human Diseases	6.6 Infectious Diseases	Amoebiasis	829.021	15.6	3.86308	80.1456	3.0934	94.5546	6.1394	93.9597	9.76143	159.077	19.5368	115.267	34.554	48.0405	-3.65793	35.4121	7.27083	62.1846	-5.98791	19.6489	4.44855	5.68552	5.68552	6.28609	-6.28609	16.3834	16.3834	54.8978	-21.9783	21.8782	4.53959
bta05100	6. Human Diseases	6.6 Infectious Diseases	Bacterial invasion of epithelial cells	579.95	7.39459	-7.39459	39.5443	-29.9625	28.5112	-11.8154	36.747	-30.5417	82.5523	-64.729	84.4069	-70.0621	44.8541	17.95	17.7174	-9.22295	54.9429	-26.0009	32.336	24.4418	6.04062	-6.04062	9.56586	-9.56586	14.4568	9.94225	87.6709	62.7934	33.2092	-20.8388
bta05142	6. Human Diseases	6.6 Infectious Diseases	Chagas disease	797.355	18.5706	5.26812	78.3836	48.292	86.2636	54.668	108.008	56.4378	167.633	95.7774	137.39	68.9505	45.0871	31.9256	43.8911	25.9315	41.7839	21.2911	21.1773	21.1773	6.68083	4.28888	3.48866	-3.48866	1.02899	1.02899	33.5469	-15.7701	4.42194	4.42194
bta05160	6. Human Diseases	6.6 Infectious Diseases	Hepatitis C	760.141	24.3962	19.2959	92.3298	34.8637	75.2241	37.1774	100.252	41.2581	173.422	49.3209	107.738	17.4064	27.3811	4.03652	34.527	2.71567	66.081	31.0621	15.657	5.05119	8.85058	8.85058	9.61242	-9.61242	2.06963	-2.06963	18.8833	-1.18772	3.71675	-3.71675
bta05140	6. Human Diseases	6.6 Infectious Diseases	Leishmaniasis	1190.22	11.7431	4.54571	126.567	38.7989	129.694	52.1622	164.715	46.8332	240.485	80.2979	199.234	47.7889	70.0719	34.8441	78.5641	32.2169	65.1349	31.5942	24.5434	14.5587	8.63357	8.63357	9.91944	-1.68082	4.67475	-4.67475	49.2768	-14.9985	6.96046	6.96046
bta05144	6. Human Diseases	6.6 Infectious Diseases	Malaria	1050.48	11.2253	11.2253	92.3752	88.4373	120.091	120.091	109.245	92.3027	181.985	156.153	134.572	125.934	112.572	112.572	48.5473	48.5473	75.5303	42.9118	39.1418	39.1418	15.5233	8.385			3.67916	-3.67916	77.5328	-21.0731	28.46	3.06778
bta05162	6. Human Diseases	6.6 Infectious Diseases	Measles	589.105	42.2199	31.0769	58.7787	30.7307	50.4054	38.708	62.3993	37.3165	120.878	55.5917	85.5204	32.2844	19.5092	5.50591	30.5829	2.78423	53.507	32.4498	16.805	9.60482	7.96329	7.96329	9.99269	-4.75874	5.02333	-5.02333	17.9241	-11.2837	7.59591	-7.59591
bta05150	6. Human Diseases	6.6 Infectious Diseases	Staphylococcus aureus infection	1141.1	5.05487	5.05487	128.594	-2.11969	134.974	19.1427	148.653	-15.0935	216.378	-89.5357	207.801	-31.246	70.8386	26.2922	90.6516	-2.71879	59.5138	2.91382	8.42458	-8.42458	8.72218	8.72218	9.78772	-9.78772			39.9586	1.82489	11.7458	11.7458
bta05145	6. Human Diseases	6.6 Infectious Diseases	Toxoplasmosis	882.945	16.5913	3.92562	94.3819	1.76429	87.2615	15.7453	112.686	4.09925	186.678	24.0861	137.274	8.40751	34.1549	0.932856	44.392	11.1922	70.6754	11.0874	22.9893	9.37707	4.70922	4.70922	13.908	-4.99182	3.43334	-1.66639	45.6057	-11.6637	8.2043	5.47314
bta05152	6. Human Diseases	6.6 Infectious Diseases	Tuberculosis	900.422	20.0331	0.0792099	94.1133	10.4224	96.758	29.7884	114.457	12.5587	177.251	26.8372	150.671	12.7967	54.0467	20.9627	47.8712	12.4355	59.7905	24.5274	30.8768	6.68757	3.88511	3.88511	6.41192	-4.45157			36.3422	-9.97489	7.91556	-0.270801
				0
[truncated: 23 more columns]

## Sheet: GO Biological process
Dynamic impact on Gene Ontology Biological process (FAT)			Flux=		-200		-50		0		50		200			Impact=			0		50		100		200		400							Overall impact all comparisons (descending order)				Overall impact in lactation (from 15 to 120d) vs. -30d (descending order)
																																		TERM	MEAN IMPACT & DIRECTION			TERM	MEAN IMPACT & DIRECTION
	No. genes in
GO Terms	Array	Genome	-15vs-30		1vs-30		15vs-30		30vs-30		60vs-30		120vs-30		240vs-30		300vs-30		1vs-15		15vs1		30vs15		60vs30		120vs60		240vs120		300vs240				IMPACT	DIRECTION			IMPACT	DIRECTION
GO:0000012~single strand break repair	3	4	0		50.407	-50.407	25.2932	-25.2932	68.294	-68.294	27.15	-27.15	61.4581	-61.4581	0		0		0		39.0498	-39.0498	0		0		0		0		0			GO:0005984~disaccharide metabolic process	2167.8	2126.04		GO:0005984~disaccharide metabolic process	4937.69	4937.69
GO:0000018~regulation of DNA recombination	7	9	33.2114	33.2114	38.5198	38.5198	0		58.9867	58.9867	0		76.852	76.852	0		0		0		0		0		0		0		0		15.2886	-15.2886		GO:0005988~lactose metabolic process	2167.8	2126.04		GO:0005988~lactose metabolic process	4937.69	4937.69
GO:0000038~very-long-chain fatty acid metabolic process	2	3	0		0		80.0294	80.0294	225.604	225.604	305.084	305.084	403.499	403.499	737.727	737.727	239.546	239.546	0		0		0		0		0		0		0			GO:0005989~lactose biosynthetic process	2167.8	2126.04		GO:0005989~lactose biosynthetic process	4937.69	4937.69
GO:0000041~transition metal ion transport	23	47	21.9058	-21.9058	91.8985	6.03948	110.777	52.2591	99.2018	1.40907	147.098	-22.8452	134.263	-29.6487	25.528	12.7781	34.0629	8.91019	54.6384	36.5269	46.6025	31.6009	0		9.55439	-9.55439	0		38.2406	9.08675	15.5965	0.471653		GO:0046351~disaccharide biosynthetic process	2167.8	2126.04		GO:0046351~disaccharide biosynthetic process	4937.69	4937.69
GO:0000045~autophagic vacuole formation	6	7	21.9487	-21.9487	210.396	-4.35118	113.445	22.8413	140.587	30.9969	197.441	-138.262	248.031	-189.547	69.4189	31.2404	20.5247	-20.5247	84.4777	48.2766	64.0946	-64.0946	0		22.1408	-22.1408	0		100.143	100.143	99.8793	-99.8793		GO:0009312~oligosaccharide biosynthetic process	1461.03	1401.53		GO:0009312~oligosaccharide biosynthetic process	3351.16	3232.42
GO:0000046~autophagic vacuole fusion	1	1																																GO:0009311~oligosaccharide metabolic process	1095.77	1051.14		GO:0009311~oligosaccharide metabolic process	2513.37	2424.32
GO:0000050~urea cycle	5	5	0		0		131.596	-131.596	0		0		0		0		0		0		98.2675	-98.2675	239.102	239.102	0		0		156.934	-156.934	315.384	315.384		GO:0006656~phosphatidylcholine biosynthetic process	712.302	587.552		GO:0002862~negative regulation of inflammatory response to antigenic stimulus	1762.57	1409.67
GO:0000054~ribosome export from nucleus	1	1																																GO:0002862~negative regulation of inflammatory response to antigenic stimulus	702.187	544.341		GO:0033194~response to hydroperoxide	1586.12	1586.12
GO:0000056~ribosomal small subunit export from nucleus	1	1																																GO:0033599~regulation of mammary gland epithelial cell proliferation	654.048	610.429		GO:0006656~phosphatidylcholine biosynthetic process	1522.41	1184.88
GO:0000059~protein import into nucleus, docking	5	7	38.0683	-38.0683	63.6856	-63.6856	45.6276	-45.6276	44.4846	-44.4846	312.486	-99.5737	238.171	-116.586	32.2346	-32.2346	27.4541	27.4541	0		0		0		81.0639	-9.41417	0		0		0			GO:0033194~response to hydroperoxide	635.492	602.896		GO:0002861~regulation of inflammatory response to antigenic stimulus	1484.11	1280.3
GO:0000060~protein import into nucleus, translocation	12	12	0		107.755	85.201	170.74	155.496	344.897	327.907	472.495	363.757	337.592	197.837	76.3406	76.3406	59.9225	59.9225	85.6064	62.253	0		14.5599	14.5599	15.0043	-15.0043	25.5071	25.5071	84.4415	-35.4015	27.3118	-27.3118		GO:0002861~regulation of inflammatory response to antigenic stimulus	581.269	495.049		GO:0060055~angiogenesis involved in wound healing	1437.08	1437.08
GO:0000070~mitotic sister chromatid segregation	7	10	43.4912	-43.4912	75.2675	-75.2675	18.0316	-18.0316	20.952	-20.952	29.5751	-29.5751	43.6692	-43.6692	0		24.9724	-24.9724	39.0828	-39.0828	19.3049	19.3049	0		0		0		0		0			GO:0060055~angiogenesis involved in wound healing	574.64	542.044		GO:0033599~regulation of mammary gland epithelial cell proliferation	1391.06	1391.06
GO:0000072~M phase specific microtubule process	1	1																																GO:0006817~phosphate transport	533.032	457.137		GO:0007030~Golgi organization	1260.03	1260.03
GO:0000075~cell cycle checkpoint	21	27	29.1466	17.9576	71.3902	-41.0146	83.39	-59.8118	65.373	-29.4931	146.322	-70.687	95.0428	-12.6804	61.8297	-36.8751	24.2745	1.83444	42.7599	-31.7074	0		20.802	20.802	9.93915	-9.93915	0		32.1589	0.186021	0			GO:0001796~regulation of type IIa hypersensitivity	487.555	471.183		GO:0001796~regulation of type IIa hypersensitivity	1220.54	1159.14
GO:0000077~DNA damage checkpoint	10	13	11.4654	11.4654	95.5661	-95.5661	121.205	-121.205	42.8507	-42.8507	164.058	-164.058	65.9791	-65.9791	83.6229	-83.6229	23.562	-23.562	57.9519	-57.9519	0		43.6841	43.6841	20.8722	-20.8722	0		47.1376	20.7867	0			GO:0001798~positive regulation of type IIa hypersensitivity	487.555	471.183		GO:0001798~positive regulation of type IIa hypersensitivity	1220.54	1159.14
GO:0000079~regulation of cyclin-dependent protein kinase activity	15	17	25.8065	25.8065	87.1628	39.4941	65.9558	15.3364	96.1557	-8.64189	154.049	34.9954	204.554	36.5501	15.4411	1.78355	11.4297	11.4297	43.1385	19.1575	14.2286	-14.2286	0		0		7.94687	7.94687	64.8589	21.3346	5.83839	5.83839		GO:0002675~positive regulation of acute inflammatory response	487.555	471.183		GO:0002675~positive regulation of acute inflammatory response	1220.54	1159.14
GO:0000082~G1/S transition of mitotic cell cycle	18	21	47.8964	47.8964	183.514	68.6023	131.141	59.6908	120.058	68.5357	180.95	63.5464	162.737	119.792	44.0925	12.4438	21.0065	21.0065	60.2637	-8.87289	0		0		12.3945	-12.3945	0		39.8811	2.9553	0			GO:0002863~positive regulation of inflammatory response to antigenic stimulus	487.555	471.183		GO:0002863~positive regulation of inflammatory response to antigenic stimulus	1220.54	1159.14
GO:0000084~S phase of mitotic cell cycle	1	1																																GO:0002866~positive regulation of acute inflammatory response to antigenic stimulus	487.555	471.183		GO:0002866~positive regulation of acute inflammatory response to antigenic stimulus	1220.54	1159.14
GO:0000085~G2 phase of mitotic cell cycle	1	3																																GO:0002885~positive regulation of hypersensitivity	487.555	471.183		GO:0002885~positive regulation of hypersensitivity	1220.54	1159.14
GO:0000086~G2/M transition of mitotic cell cycle	5	5	58.3624	58.3624	229.334	-20.6547	399.748	7.42477	228.453	138.792	536.772	285.551	445.077	346.164	44.0003	-44.0003	34.2892	34.2892	0		0		87.3683	87.3683	0		0		65.2865	-65.2865	0			GO:0002888~positive regulation of myeloid leukocyte mediated immunity	487.555	471.183		GO:0002888~positive regulation of myeloid leukocyte mediated immunity	1220.54	1159.14
GO:0000087~M phase of mitotic cell cycle	57	83	29.5749	13.8063	127.296	-37.501	76.1395	-41.6152	77.3384	-54.7364	144.676	-66.1857	132.604	-59.5111	53.6666	-22.955	52.1819	1.29001	79.819	-58.7683	12.1343	-1.33729	0		6.19759	6.19759	0		18.9866	14.4509	0			GO:0002892~regulation of type II hypersensitivity	487.555	471.183		GO:0002892~regulation of type II hypersensitivity	1220.54	1159.14
GO:0000090~mitotic anaphase	1	2																																GO:0002894~positive regulation of type II hypersensitivity	487.555	471.183		GO:0002894~positive regulation of type II hypersensitivity	1220.54	1159.14
GO:0000096~sulfur amino acid metabolic process	11	15	35.3354	-4.71992	146.931	-53.7806	109.753	-109.753	156.748	-120.553	225.451	-123.322	127.259	-67.3111	0		10.3175	-10.3175	111.215	-51.1129	95.9695	58.3084	18.3145	-18.3145	0		12.6195	12.6195	21.5199	21.5199	0			GO:0007030~Golgi organization	475.965	432.396		GO:0007262~STAT protein nuclear translocation	1187.53	1187.53
GO:0000097~sulfur amino acid biosynthetic process	6	8	64.7815	-8.65319	183.985	-183.985	127.634	-127.634	175.945	-175.945	212.519	-212.519	125.053	-125.053	0		18.9154	-18.9154	148.801	-148.801	141.421	141.421	33.5766	-33.5766	0		23.1357	23.1357	39.4531	39.4531	0			GO:0050995~negative regulation of lipid catabolic process	445.601	344.699		GO:0006817~phosphate transport	1180.35	1049.13
GO:0000098~sulfur amino acid catabolic process	1	1																																GO:0001885~endothelial cell development	444.413	381.179		GO:0001885~endothelial cell development	1135.23	979.594
GO:0000101~sulfur amino acid transport	3	3	55.8567	-55.8567	31.5174	-31.5174	0		0		0		0		0		0		234.213	234.213	0		0		0		0		51.1596	-51.1596	0			GO:0043403~skeletal muscle regeneration	444.288	381.304		GO:0043403~skeletal muscle regeneration	1134.76	980.063
GO:0000122~negative regulation of transcription from RNA polymerase II promoter	67	88	11.3991	-2.58947	148.802	-82.2123	80.4921	-16.1995	144.046	-28.8668	197.467	-39.045	182.763	-50.9558	20.2147	-3.53362	24.5388	-8.48454	71.1674	-40.2795	51.2428	35.8525	13.8681	-1.13258	0		3.3154	3.3154	75.868	6.30019	0			GO:0002688~regulation of leukocyte chemotaxis	432.756	-408.358		GO:0050995~negative regulation of lipid catabolic process	1119.42	878.002
GO:0000132~establishment of mitotic spindle orientation	1	2																																GO:0002690~positive regulation of leukocyte chemotaxis	432.756	-408.358		GO:0043534~blood vessel endothelial cell migration	1057.41	1057.41
GO:0000160~two-component signal transduction system (phosphorelay)	3	5	0		85.2057	-85.2057	0		68.7071	68.7071	194.624	103.136	240.096	141.965	0		118.954	23.2555	45.672	-45.672	0		0		0		0		156.107	-156.107	0			GO:0042117~monocyte activation	432.756	-408.358		GO:0007595~lactation	1021.89	981.759
GO:0000165~MAPKKK cascade	43	53	40.5753	2.65583	169.086	27.0659	131.474	52.8813	177.509	43.7	212.646	34.9248	202.945	9.73702	74.8616	19.5103	53.3721	-21.1821	86.7644	35.8493	27.2528	-0.35849	21.418	5.06415	8.66924	-4.1757	0		64.4238	-0.199649	20.5285	-5.28124		GO:0043534~blood vessel endothelial cell migration	428.1	401.08		GO:0007341~penetration of zona pellucida	988.171	988.171
GO:0000184~nuclear-transcribed mRNA catabolic process, nonsense-mediated decay	12	14	0		162.853	-162.853	52.6684	-52.6684	59.1213	-59.1213	178.385	-178.385	120.079	-120.079	54.4791	-54.4791	16.787	-16.787	66.8479	-66.8479	70.1148	70.1148	0		51.1349	-51.1349	26.2404	26.2404	34.7485	34.7485	31.3004	4.88318		GO:0032331~negative regulation of chondrocyte differentiation	409.149	258.496		GO:0032331~negative regulation of chondrocyte differentiation	964.466	882.328
GO:0000185~activation of MAPKKK activity	2	2	111.401	-111.401	484.725	-484.725	183.706	-183.706	328.601	-328.601	239.298	-239.298	178.997	-178.997	0		0		73.225	-73.225	0		0		0		0		0		0			GO:0032429~regulation of phospholipase A2 activity	401.628	230.151		GO:0045071~negative regulation of viral genome replication	954.306	954.306
GO:0000186~activation of MAPKK activity	8	10	23.0753	23.0753	352.273	230.815	254.972	112.902	213.009	53.4266	276.089	-79.1417	270.346	-146.722	48.1179	5.92621	93.6507	-42.6128	230.263	155.046	74.2053	-74.2053	43.9511	-43.9511	22.5065	-22.5065	0		57.6299	57.6299	43.6587	-43.6587		GO:0007262~STAT protein nuclear translocation	394.146	349.602		GO:0048525~negative regulation of viral reproduction	954.306	954.306
GO:0000187~activation of MAPK activity	20	23	37.8941	37.8941	127.875	66.4243	133.5	115.698	196.104	175.406	243.111	215.458	239.18	186.394	137.521	45.6691	71.7899	-22.8751	87.7018	21.8025	28.9113	28.9113	14.718	14.718	4.83055	4.83055	0		100.566	-38.3747	27.0231	5.75846		GO:0007341~penetration of zona pellucida	393.703	380.726		GO:0002864~regulation of acute inflammatory response to antigenic stimulus	929.101	657.354
GO:0000188~inactivation of MAPK activity	3	5	0		81.9316	22.4065	0		0		129.838	-129.838	79.16	-79.16	0		0		0		0		0		31.8411	-31.8411	0		41.0366	41.0366	0			GO:0030512~negative regulation of transforming growth factor beta receptor signaling pathway	393.106	334.511		GO:0002883~regulation of hypersensitivity	929.101	657.354
GO:0000189~nuclear translocation of MAPK	1	1																																GO:0046470~phosphatidylcholine metabolic process	387.737	306.816		GO:0002688~regulation of leukocyte chemotaxis	893.594	-893.594
GO:0000209~protein polyubiquitination	12	16	36.1182	-8.05183	62.0426	-14.3331	61.8671	-2.23786	31.27	8.44845	116.088	18.5465	118.257	-5.58006	28.1934	-1.41868	42.2343	-42.2343	9.53165	-9.53165	0		0		0		0		16.9237	16.9237	0			GO:0002864~regulation of acute inflammatory response to antigenic stimulus	368.907	275.678		GO:0002690~positive regulation of leukocyte chemotaxis	893.594	-893.594
GO:0000212~meiotic spindle organization	3	3	0		0		0		0		0		0		0		0		0		30.6106	30.6106	0		0		0		0		39.6671	-39.6671		GO:0002883~regulation of hypersensitivity	368.907	275.678		GO:0042117~monocyte activation	893.594	-893.594
GO:0000226~microtubule cytoskeleton organization	47	60	35.963	-3.41849	167.485	-32.7894	70.47	1.37986	77.4151	-4.27625	107.768	-12.7516	95.95	-17.2428	55.9146	3.52327	67.364	14.4208	99.2526	-25.0192	34.5973	0.319328	8.41108	-8.41108	2.33532	2.33532	6.47641	0.792732	33.6199	-1.32766	2.53195	-2.53195		GO:0051450~myoblast proliferation	366.86	300.625		GO:0032429~regulation of phospholipase A2 activity	875.418	557.548
GO:0000245~spliceosome assembly	5	7	19.5409	-19.5409	131.537	-131.537	0		26.9975	-26.9975	52.8756	-52.8756	71.6199	-71.6199	0		0		71.0577	-71.0577	120.663	120.663	20.6807	-20.6807	0		0		138.043	138.043	0			GO:0014902~myotube differentiation	363.204	311.999		GO:0043129~surfactant homeostasis	861.262	861.262
GO:0000266~mitochondrial fission	2	2	180.095	180.095	462.242	462.242	242.846	-31.9024	198.598	-198.598	496.41	-254.268	380.021	74.7755	204.228	204.228	149.875	149.875	0		82.6713	-82.6713	0		0		0		0		0			GO:0007595~lactation	361.895	305.305		GO:0048875~chemical homeostasis within a tissue	861.262	861.262
GO:0000270~peptidoglycan metabolic process	1	4																																GO:0006651~diacylglycerol biosynthetic process	361.177	264.786		GO:0045446~endothelial cell differentiation	851.425	734.696
GO:0000271~polysaccharide biosynthetic process	12	20	10.4962	-10.4962	93.685	-55.9057	6.77805	-6.77805	32.386	10.39	14.6857	-14.6857	57.927	18.0924	21.5003	8.88155	0		50.7816	22.9764	59.5761	27.6114	0		10.2601	10.2601	12.8898	-12.8898	0		0			GO:0048050~post-embryonic eye morphogenesis	357.515	-127.13		GO:0051450~myoblast proliferation	851.073	735.047
GO:0000272~polysaccharide catabolic process	6	12	31.4029	-31.4029	161.888	-108.222	324.56	-73.7941	333.543	-199.929	363.146	-254.959	315.515	-199.108	152.028	-12.616	53.8828	53.8828	13.8381	-13.8381	0		0		20.3609	20.3609	0		16.0299	-16.0299	0			GO:0048597~post-embryonic camera-type eye morphogenesis	357.515	-127.13		GO:0050766~positive regulation of phagocytosis	840.487	820.023
GO:0000278~mitotic cell cycle	82	113	37.5377	13.6843	162.689	-43.6595	114.856	-36.422	107.297	-39.5499	185.689	-47.267	170.181	-28.5979	57.0276	-15.0563	52.1375	-2.21103	77.0431	-51.7678	9.94188	0.577484	5.32734	5.32734	7.02883	1.58734	0		30.2583	13.9877	0			GO:0045071~negative regulation of viral genome replication	345.361	293.947		GO:0014902~myotube differentiation	839.598	723.572
GO:0000279~M phase	73	111	26.7757	14.4632	119.192	-29.0666	63.1689	-36.2115	62.2449	-44.5967	125.523	-54.535	111.248	-51.5198	41.9041	-17.9238	44.0602	4.32267	73.2361	-56.7993	12.2623	-1.36565	0		4.83922	4.83922	0		21.9064	10.3247	4.14873	-4.14873		GO:0048525~negative regulation of viral reproduction	345.361	293.947		GO:0015810~aspartate transport	836.458	836.458
GO:0000280~nuclear division	54	79	31.218	14.5733	134.368	-39.5844	80.3695	-43.9271	81.635	-57.7773	152.714	-69.8627	139.971	-62.8172	56.6481	-24.2303	55.0809	1.36168	84.2534	-62.0333	12.8084	-1.41158	0		6.54191	6.54191	0		20.0414	15.2538	0			GO:0045446~endothelial cell differentiation	333.31	285.884		GO:0042940~D-amino acid transport	836.458	836.458
GO:0000281~cytokinesis after mitosis	3	4	32.5643	32.5643	46.877	46.877	27.4195	27.4195	0		87.7861	87.7861	27.795	27.795	0		0		0		0		0		0		0		0		0			GO:0043129~surfactant homeostasis	330.049	283.828		GO:0043090~amino acid import	836.458	836.458
GO:0000288~nuclear-transcribed mRNA catabolic process, deadenylation-dependent decay	4	5	0		44.6877	-44.6877	0		0		85.1871	-85.1871	53.7875	-53.7875	0		0		126.95	-126.95	0		0		0		0		122.01	122.01	0			GO:0048875~chemical homeostasis within a tissue	330.049	283.828		GO:0043092~L-amino acid import	836.458	836.458
GO:0000302~response to reactive oxygen species	22	23	0		92.2866	28.9067	163.869	118.64	148.719	75.8283	214.761	119.33	135.957	51.3383	26.8985	26.8985	24.2558	24.2558	152.393	106.903	45.5242	45.5242	0		18.7019	-18.7019	17.7843	17.7843	40.5576	-20.2971	0			GO:0008631~induction of apoptosis by oxidative stress	329.879	263.418		GO:0051938~L-glutamate import	836.458	836.458
GO:0000303~response to superoxide	5	6	0		20.2826	-20.2826	0		0		42.7203	42.7203	0		0		0		92.9963	-92.9963	45.809	45.809	0		0		0		0		0			GO:0002886~regulation of myeloid leukocyte mediated immunity	325.037	314.122		GO:0070777~D-aspartate transport	836.458	836.458
GO:0000305~response to oxygen radical	6	7	0		16.9022	-16.9022	0		0		35.6003	35.6003	0		0		0		77.4969	-77.4969	38.1742	38.1742	0		0		0		0		0			GO:0050766~positive regulation of phagocytosis	324.423	303.06		GO:0070779~D-aspartate import	836.458	836.458
GO:0000320~re-entry into mitotic cell cycle	2	2	57.3268	57.3268	0		0		0		0		0		0		0		51.6929	-51.6929	0		0		0		0		0		0			GO:0015810~aspartate transport	314.381	293.273		GO:0050872~white fat cell differentiation	818.659	782.876
GO:0000375~RNA splicing, via transesterification reactions	18	22	11.068	-11.068	92.3791	-70.2886	8.97743	-8.97743	40.2363	-25.6041	72.5154	-32.3131	91.4534	-53.4007	22.9347	-22.9347	23.1826	-10.4697	33.6996	-33.6996	39.818	39.818	5.74465	-5.74465	0		0		79.6996	32.5513	0			GO:0042940~D-amino acid transport	314.381	293.273		GO:0008631~induction of apoptosis by oxidative stress	815.655	770.465
GO:0000377~RNA splicing, via transesterification reactions with bulged adenosine as nucleophile	18	22	11.068	-11.068	92.3791	-70.2886	8.97743	-8.97743	40.2363	-25.6041	72.5154	-32.3131	91.4534	-53.4007	22.9347	-22.9347	23.1826	-10.4697	33.6996	-33.6996	39.818	39.818	5.74465	-5.74465	0		0		79.6996	32.5513	0			GO:0043090~amino acid import	314.381	293.273		GO:0002886~regulation of myeloid leukocyte mediated immunity	813.692	772.763
GO:0000379~tRNA-type intron splice site recognition and cleavage	1	1																																GO:0043092~L-amino acid import	314.381	293.273		GO:0030512~negative regulation of transforming growth factor beta receptor signaling pathway	813.281	791.501
GO:0000381~regulation of alternative nuclear mRNA splicing, via spliceosome	5	5	115.456	76.3745	399.209	136.134	88.4534	88.4534	85.4835	85.4835	284.319	178.567	285.249	186.738	22.2221	22.2221	0		99.1294	-5.5403	141.246	100.081	0		31.4874	31.4874	40.161	40.161	261.337	14.7498	0			GO:0051938~L-glutamate import	314.381	293.273		GO:0006910~phagocytosis, recognition	773.817	597.093
GO:0000387~spliceosomal snRNP biogenesis	3	3	33.7594	-33.7594	105.972	-105.972	53.8646	-53.8646	32.3773	-32.3773	0		0		137.608	-137.608	57.6921	-57.6921	0		0		0		0		0		114.439	-114.439	0			GO:0070777~D-aspartate transport	314.381	293.273		GO:0046470~phosphatidylcholine metabolic process	763.652	552.696
GO:0000394~RNA splicing, via endonucleolytic cleavage and ligation	1	4																																GO:0070779~D-aspartate import	314.381	293.273		GO:0002437~inflammatory response to antigenic stimulus	739.778	678.384
GO:0000398~nuclear mRNA splicing, via spliceosome	18	22	11.068	-11.068	92.3791	-70.2886	8.97743	-8.97743	40.2363	-25.6041	72.5154	-32.3131	91.4534	-53.4007	22.9347	-22.9347	23.1826	-10.4697	33.6996	-33.6996	39.818	39.818	5.74465	-5.74465	0		0		79.6996	32.5513	0			GO:0051897~positive regulation of protein kinase B signaling cascade	314.039	266.666		GO:0042634~regulation of hair cycle	739.534	678.628
GO:0000460~maturation of 5.8S rRNA	1	2																																GO:0050872~white fat cell differentiation	311.451	288.742		GO:0051797~regulation of hair follicle development	739.534	678.628
GO:0000463~maturation of LSU-rRNA from tricistronic rRNA transcript (SSU-rRNA, 5.8S rRNA, LSU-rRNA)	1	2																																GO:0007340~acrosome reaction	310.747	275.13		GO:0051798~positive regulation of hair follicle development	739.534	678.628
GO:0000466~maturation of 5.8S rRNA from tricistronic rRNA transcript (SSU-rRNA, 5.8S rRNA, LSU-rRNA)	1	2																																GO:0042439~ethanolamine and derivative metabolic process	299.002	208.605		GO:0050729~positive regulation of inflammatory response	733.456	586.824
GO:0000470~maturation of LSU-rRNA	1	2																																GO:0035095~behavioral response to nicotine	290.584	277.839		GO:0010939~regulation of necrotic cell death	721.511	721.511
GO:0000717~nucleotide-excision repair, DNA duplex unwinding	1	1																																GO:0050729~positive regulation of inflammatory response	287.73	222.318		GO:0010940~positive regulation of necrotic cell death	721.511	721.511
GO:0000720~pyrimidine dimer repair by nucleotide-excision repair	2	2	0		824.161	-824.161	268.807	-268.807	310.633	-310.633	556.438	-556.438	509.557	-509.557	0		82.0073	-82.0073	1000.57	-1000.57	112.464	112.464	0		0		0		165.045	165.045	0			GO:0070634~transepithelial ammonium transport	286.533	-205.422		GO:0060544~regulation of necroptosis	721.511	721.511
GO:0000723~telomere maintenance	6	12	0		57.0464	-57.0464	20.2179	-20.2179	48.3739	-48.3739	177.085	-177.085	95.1782	-95.1782	0		63.4256	-63.4256	116.717	-116.717	0		0		34.787	-34.787	0		56.6036	56.6036	0			GO:0042771~DNA damage response, signal transduction by p53 class mediator resulting in induction of apoptosis	285.945	207.723		GO:0060545~positive regulation of necroptosis	721.511	721.511
GO:0000724~double-strand break repair via homologous recombination	6	7	0		16.4557	-16.4557	36.8869	1.6075	60.1532	-10.6943	120.627	51.5522	0		64.0611	-64.0611	39.27	-39.27	0		0		0		0		31.7996	-31.7996	21.9591	-21.9591	0			GO:0006658~phosphatidylserine metabolic process	284.725	-152.946		GO:0060553~induction of necroptosis	721.511	721.511
GO:0000725~recombinational repair	6	7	0		16.4557	-16.4557	36.8869	1.6075	60.1532	-10.6943	120.627	51.5522	0		64.0611	-64.0611	39.27	-39.27	0		0		0		0		31.7996	-31.7996	21.9591	-21.9591	0			GO:0006659~phosphatidylserine biosynthetic process	284.725	-152.946		GO:0060555~induction of necroptosis by extracellular signals	721.511	721.511
GO:0000726~non-recombinational repair	3	4	0		77.4664	-77.4664	0		0		0		0		0		0		44.4948	-44.4948	0		0		0		0		0		0			GO:0006910~phagocytosis, recognition	284.109	198.994		GO:0050764~regulation of phagocytosis	720.418	702.877
GO:0000729~DNA double-strand break processing	2	2	46.2207	46.2207	101.349	-101.349	57.7417	57.7417	74.1884	74.1884	305.572	210.966	0		63.4708	63.4708	0		121.814	-121.814	0		0		0		95.3987	-95.3987	0		0			GO:0002474~antigen processing and presentation of peptide antigen via MHC class I	282.644	-251.163		GO:0006651~diacylglycerol biosynthetic process	716.483	716.483
GO:0000731~DNA synthesis during DNA repair	2	2	0		0		0		61.1965	-61.1965	0		0		51.216	-51.216	0		0		0		0		0		0		0		0			GO:0002673~regulation of acute inflammatory response	282.155	212.234		GO:0010470~regulation of gastrulation	709.081	709.081
GO:0000737~DNA catabolic process, endonucleolytic	14	15	64.3341	47.5505	368.677	332.376	261.848	118.749	347.181	129.259	411.155	153.559	452.298	254.11	100.466	77.9266	99.7451	81.3014	226.118	121.997	44.2849	-44.2849	0		0		0		110.09	-69.6661	6.25542	6.25542		GO:0050764~regulation of phagocytosis	278.077	259.765		GO:0010893~positive regulation of steroid biosynthetic process	709.081	709.081
GO:0000738~DNA catabolic process, exonucleolytic	2	3	46.2207	46.2207	101.349	-101.349	57.7417	57.7417	74.1884	74.1884	305.572	210.966	0		63.4708	63.4708	0		121.814	-121.814	0		0		0		95.3987	-95.3987	0		0			GO:0032330~regulation of chondrocyte differentiation	273.25	160.26		GO:0030316~osteoclast differentiation	709.081	709.081
GO:0000768~syncytium formation by plasma membrane fusion	2	3	0		0		144.758	144.758	173.532	173.532	346.581	346.581	377.899	377.899	578.479	578.479	225.653	225.653	0		129.893	129.893	0		0		0		0		59.5007	-59.5007		GO:0002687~positive regulation of leukocyte migration	267.467	-159.937		GO:0030656~regulation of vitamin metabolic process	709.081	709.081
GO:0000819~sister chromatid segregation	7	10	43.4912	-43.4912	75.2675	-75.2675	18.0316	-18.0316	20.952	-20.952	29.5751	-29.5751	43.6692	-43.6692	0		24.9724	-24.9724	39.0828	-39.0828	19.3049	19.3049	0		0		0		0		0			GO:0010939~regulation of necrotic cell death	267.413	244.736		GO:0030730~sequestering of triglyceride	709.081	709.081
GO:0000902~cell morphogenesis	75	106	13.3596	10.612	56.1419	-5.94909	23.6661	7.35814	26.492	8.44749	52.9861	18.6232	54.1123	22.8873	30.1268	26.6624	28.2465	25.3496	14.2445	-14.2445	25.5322	21.9657	4.0721	-4.0721	0		2.27766	2.27766	23.8642	-1.97474	4.14246	-4.14246		GO:0010940~positive regulation of necrotic cell death	267.413	244.736		GO:0032722~positive regulation of chemokine production	709.081	709.081
GO:0000904~cell morphogenesis involved in differentiation	55	76	11.4033	11.4033	70.2146	-1.76989	32.272	10.0338	33.1547	14.49	66.9235	30.7255	71.9871	33.0122	41.0821	36.3578	30.5184	30.5184	16.5859	-16.5859	30.6938	25.8305	5.55286	-5.55286	0		0		32.542	-2.69283	2.16366	-2.16366		GO:0060544~regulation of necroptosis	267.413	244.736		GO:0034114~regulation of heterotypic cell-cell adhesion	709.081	709.081
GO:0000910~cytokinesis	13	15	46.1912	-2.56171	154.485	-52.2355	82.0789	64.0293	67.2482	-1.42396	181.837	33.171	126.598	-14.3333	83.6666	49.8202	43.8549	43.8549	59.3156	-20.2871	47.0353	47.0353	0		0		13.1404	13.1404	49.2505	19.8675	9.15396	-9.15396		GO:0060545~positive regulation of necroptosis	267.413	244.736		GO:0045123~cellular extravasation	709.081	709.081
GO:0000920~cell separation during cytokinesis	2	2	97.0377	97.0377	166.452	166.452	129.079	129.079	52.5839	52.5839	171.784	171.784	62.9674	62.9674	69.4894	69.4894	79.8343	79.8343	191.269	62.4154	0		0		0		0		95.4948	-95.4948	0			GO:0060553~induction of necroptosis	267.413	244.736		GO:0045948~positive regulation of translational initiation	709.081	709.081
GO:0000956~nuclear-transcribed mRNA catabolic process	15	18	0		141.305	-141.305	42.1347	-42.1347	47.2971	-47.2971	165.298	-165.298	108.394	-108.394	43.5833	-43.5833	13.4296	-13.4296	85.6339	-85.6339	56.0918	56.0918	0		40.9079	-40.9079	20.9923	20.9923	57.8324	57.8324	25.0403	3.90654		GO:0060555~induction of necroptosis by extracellular signals	267.413	244.736		GO:0046136~positive regulation of vitamin metabolic process	709.081	709.081
GO:0001101~response to acid	5	5	72.0378	72.0378	413.716	180.916	81.5402	2.83724	34.5589	-34.5589	111.245	-14.388	132.502	49.4161	81.6913	81.6913	59.9501	59.9501	54.3808	54.3808	95.4987	-23.8842	0		0		0		0		0			GO:0042246~tissue regeneration	266.573	228.782		GO:0050901~leukocyte tethering or rolling	709.081	709.081
GO:0001300~chronological cell aging	1	1																																GO:0030514~negative regulation of BMP signaling pathway	266.471	240.015		GO:0060556~regulation of vitamin D biosynthetic process	709.081	709.081
GO:0001302~replicative cell aging	2	2	0		0		120.566	-120.566	217.955	-217.955	208.88	-208.88	294.502	-294.502	0		0		0		0		0		0		0		111.433	111.433	0			GO:0030321~transepithelial chloride transport	265.93	-226.025		GO:0060557~positive regulation of vitamin D biosynthetic process	709.081	709.081
GO:0001315~age-dependent response to reactive oxygen species	1	1																																GO:0006378~mRNA polyadenylation	265.268	217.071		GO:0070587~regulation of cell-cell adhesion involved in gastrulation	709.081	709.081
GO:0001501~skeletal system development	98	120	14.2182	8.07467	93.8463	-10.1534	105.713	22.8132	120.101	24.751	200.631	75.1149	183.81	81.1687	79.8385	68.5717	80.0788	56.6541	82.7026	-10.5956	45.7053	35.3826	7.01226	-7.01226	16.2474	11.7256	8.82718	8.82718	52.04	-4.44495	10.1694	-5.64524		GO:0022409~positive regulation of cell-cell adhesion	264.983	200.347		GO:0007340~acrosome reaction	708.226	708.226
GO:0001502~cartilage condensation	6	9	0		67.2267	67.2267	351.392	351.392	151.615	116.557	333.47	333.47	275.597	275.597	266.983	266.983	79.1097	79.1097	212.025	212.025	269.817	269.817	0		85.9117	85.9117	0		0		68.1624	-68.1624		GO:0050777~negative regulation of immune response	263.861	118.617		GO:0035095~behavioral response to nicotine	701.021	701.021
GO:0001503~ossification	46	54	5.22986	5.22986	90.5284	-25.7849	80.4626	-2.00314	112.204	30.2212	195.707	80.2421	178.153	93.6834	116.057	116.057	115.021	115.021	61.5315	-19.9803	47.5376	25.5458	13.4912	-13.4912	13.0295	13.0295	7.22276	7.22276	40.3619	-19.3834	4.8192	4.8192		GO:0050910~detection of mechanical stimulus involved in sensory perception of sound	263.068	-221.207		GO:0002673~regulation of acute inflammatory response	696.825	493.016
GO:0001504~neurotransmitter uptake	2	3	0		0		656.636	656.636	0		0		0		0		0		0		0		215.533	-215.533	0		0		0		0			GO:0051702~interaction with symbiont	260.634	242.913		GO:0002474~antigen processing and presentation of peptide antigen via MHC class I	693.949	-693.949
GO:0001505~regulation of neurotransmitter levels	21	32	12.6637	-12.6637	93.7726	-23.8839	168.879	72.6484	125.155	11.2937	145.362	-5.47537	119.083	-31.4667	20.0482	-20.0482	27.0242	-6.87609	73.1963	35.639	0		29.7212	-11.3328	0		0		31.2029	20.8128	16.6319	-16.6319		GO:0000720~pyrimidine dimer repair by nucleotide-excision repair	255.312	-218.311		GO:0042246~tissue regeneration	680.859	588.038
GO:0001508~regulation of action potential	19	26	19.1225	4.21916	80.545	-15.5563	60.3386	-13.8139	77.4515	-35.4618	191.683	-15.7741	175.611	-92.3707	15.5799	-5.83291	21.2194	-21.2194	24.7482	9.18435	25.9439	25.9439	0		16.5911	16.5911	7.62386	-7.62386	49.5854	30.7586	0			GO:0042634~regulation of hair cycle	252.915	207.01		GO:0051897~positive regulation of protein kinase B signaling cascade	680.321	625.503
GO:0001516~prostaglandin biosynthetic process	10	12	14.7269	-14.7269	24.817	-24.817	56.4906	-56.4906	94.4629	-94.4629	176.218	-176.218	73.4507	-73.4507	21.5088	-21.5088	22.6138	-22.6138	43.6906	-43.6906	48.3528	48.3528	0		25.0228	-25.0228	0		9.25461	9.25461	0			GO:0051797~regulation of hair follicle development	252.915	207.01		GO:0002544~chronic inflammatory response	651.968	397.516
GO:0001522~pseudouridine synthesis	5	10	73.7288	73.7288	209.652	37.0063	90.6101	48.0334	104.783	51.7054	141.125	19.4845	167.815	68.3803	34.0915	34.0915	36.6758	36.6758	35.6926	-35.6926	0		0		0		0		26.7053	26.7053	0			GO:0051798~positive regulation of hair follicle development	252.915	207.01		GO:0030514~negative regulation of BMP signaling pathway	649.467	649.467
GO:0001523~retinoid metabolic process	11	12	0		13.0056	13.0056	10.3031	10.3031	140.153	-40.1235	206.01	112.786	113.827	71.4266	0		18.5248	18.5248	15.8904	15.8904	0		26.6052	-26.6052	24.9256	24.9256	19.3339	19.3339	25.2157	-25.2157	0			GO:0002544~chronic inflammatory response	252.587	135.925		GO:0006911~phagocytosis, engulfment	644.796	438.594
GO:0001525~angiogenesis	55	66	11.0333	-1.13154	117.075	32.8548	128.75	85.4218	111.601	60.2629	210.138	111.166	173.958	64.1729	67.1263	62.3894	52.2369	28.1422	114.478	78.9179	34.8066	19.272	0		12.6144	6.06705	4.33255	-4.33255	59.0687	2.48222	6.19426	1.86694		GO:0006309~DNA fragmentation involved in apoptosis	251.765	137.252		GO:0006658~phosphatidylserine metabolic process	641.605	-641.605
GO:0001539~ciliary or flagellar motility	2	3	0		0		0		0		0		0		125.139	-125.139	0		62.0057	62.0057	0		0		0		71.6472	-71.6472	0		0			GO:0006921~cell structure disassembly during apoptosis	251.765	137.252		GO:0006659~phosphatidylserine biosynthetic process	641.605	-641.605
GO:0001541~ovarian follicle development	11	12	59.4324	59.4324	376.402	279.992	198.771	162.997	213.847	182.43	382.876	325.77	369.693	331.927	58.4699	58.4699	93.7523	93.7523	113.395	113.395	50.0983	-17.6488	0		0		0		138.344	-138.344	18.6804	18.6804		GO:0010507~negative regulation of autophagy	251.121	-31.7204		GO:0002076~osteoblast development	640.608	344.754
GO:0001542~ovulation from ovarian follicle	6	6	0		90.9849	90.9849	19.954	19.954	42.7139	42.7139	72.4329	72.4329	52.29	52.29	0		85.6777	85.6777	53.9261	53.9261	65.6819	-65.6819	0		0		0		18.8746	-18.8746	129.072	129.072		GO:0016242~negative regulation of macroautophagy	251.121	-31.7204		GO:0030521~androgen receptor signaling pathway	629.106	479.777
GO:0001544~initiation of primordial ovarian follicle growth	1	1																																GO:0002076~osteoblast development	250.327	107.486		GO:0051702~interaction with symbiont	624.497	624.497
GO:0001547~antral ovarian follicle growth	1	2																																GO:0006911~phagocytosis, engulfment	249.686	161.992		GO:0022409~positive regulation of cell-cell adhesion	623.354	623.354
GO:0001553~luteinization	2	3	0		0		0		0		0		0		0		163.539	163.539	0		0		0		0		79.2828	79.2828	0		89.7255	89.7255		GO:0002437~inflammatory response to antigenic stimulus	246.263	207.214		GO:0010507~negative regulation of autophagy	622.557	-183.251
GO:0001556~oocyte maturation	2	2	0		122.958	122.958	59.8619	59.8619	128.142	128.142	217.299	217.299	156.87	156.87	0		82.516	82.516	73.9793	73.9793	0		0		0		0		56.6239	-56.6239	0			GO:0035094~response to nicotine	244.706	228.825		GO:0016242~negative regulation of macroautophagy	622.557	-183.251
GO:0001558~regulation of cell growth	42	54	17.6469	10.807	144.423	-68.5442	96.8232	-14.5868	94.7674	-28.261	185.359	-70.3373	168.041	-61.6461	57.3441	7.81006	35.7081	-5.92792	92.9614	-54.2762	4.5007	4.5007	2.42043	-2.42043	11.6046	-4.26785	15.6026	15.6026	41.1037	35.2141	2.93991	-2.93991		GO:0002714~positive regulation of B cell mediated immunity	243.777	235.592		GO:0050777~negative regulation of immune response	617.966	292.337
GO:0001561~fatty acid alpha-oxidation	1	2																																GO:0002891~positive regulation of immunoglobulin mediated immune response	243.777	235.592		GO:0002714~positive regulation of B cell mediated immunity	610.269	579.572
GO:0001562~response to protozoan	2	2	0		152.644	-152.644	96.2472	-96.2472	124.43	-124.43	283.001	-283.001	202.106	-202.106	0		80.9434	-80.9434	0		0		0		0		0		61.0504	61.0504	0			GO:0006957~complement activation, alternative pathway	243.658	243.658		GO:0002891~positive regulation of immunoglobulin mediated immune response	610.269	579.572
GO:0001568~blood vessel development	99	118	16.6418	-0.751367	122.254	17.962	114.961	49.8201	96.6936	35.3511	173.028	36.6476	148.242	36.6128	69.0704	50.0343	43.194	22.0036	100.029	34.502	50.0954	13.6215	6.09754	4.04385	9.23754	1.14104	10.9366	6.12264	70.1537	13.4103	13.3603	4.42619		GO:0001659~temperature homeostasis	243.406	211.928		GO:0042439~ethanolamine and derivative metabolic process	601.412	355.932
GO:0001569~patterning of blood vessels	8	9	31.254	-31.254	145.412	-145.412	33.5091	-33.5091	20.929	-20.929	38.8906	-38.8906	22.8615	-22.8615	38.0512	5.48502	62.4018	1.12678	115.653	-115.653	81.2253	81.2253	0		0		0		46.1112	46.1112	0			GO:0030521~androgen receptor signaling pathway	240.087	147.378		GO:0006378~mRNA polyadenylation	597.138	597.138
GO:0001570~vasculogenesis	15	19	35.9002	-35.9002	204.869	-81.0315	61.1436	8.0262	64.341	-16.8421	154.268	-64.0628	169.304	-43.5575	10.7853	-10.7853	17.3196	-17.3196	116.002	7.83681	49.8511	16.5848	0		0		0		94.4832	-3.86723	0			GO:0030041~actin filament polymerization	239.671	206.113		GO:0045807~positive regulation of endocytosis	595.571	511.435
GO:0001575~globoside metabolic process	1	1																																GO:0031077~post-embryonic camera-type eye development	238.344	-84.7534		GO:0006957~complement activation, alternative pathway	594.92	594.92
GO:0001578~microtubule bundle formation	10	10	66.6303	36.6047	235.555	18.5726	118.634	-9.86025	34.2344	-4.91169	67.3865	-67.3865	42.8016	-6.76017	20.5859	20.5859	50.7399	50.7399	62.6293	-16.9554	18.9267	-18.9267	34.3472	-34.3472	0		0		33.6804	2.43215	0			GO:0048563~post-embryonic organ morphogenesis	238.344	-84.7534		GO:0048002~antigen processing and presentation of peptide antigen	591.928	-583.608
GO:0001580~detection of chemical stimulus involved in sensory perception of bitter taste	1	1																																GO:0010470~regulation of gastrulation	238.077	215.399		GO:0002687~positive regulation of leukocyte migration	585.111	-308.483
GO:0001649~osteoblast differentiation	17	20	0		148.652	-85.0655	101.432	-7.59606	153.597	48.6098	353.761	128.745	266.255	114.447	47.1902	47.1902	95.9164	95.9164	95.1979	-95.1979	11.1194	11.1194	36.5056	-36.5056	26.2798	26.2798	19.5439	19.5439	90.1774	-58.1117	0			GO:0010893~positive regulation of steroid biosynthetic process	238.077	215.399		GO:0035094~response to nicotine	584.185	584.185
GO:0001654~eye development	48	62	36.6748	27.0739	147.752	30.3657	56.0166	13.0357	70.3732	18.3506	105.612	38.9973	129.137	72.279	30.3605	13.3807	49.1197	26.5668	62.81	-42.9707	40.5591	-3.30004	13.716	13.716	0		3.55885	3.55885	53.2147	-31.9796	11.7499	3.96572		GO:0030316~osteoclast differentiation	238.077	215.399		GO:0009650~UV protection	578.066	479.348
GO:0001655~urogenital system development	37	52	28.8736	2.92107	123.742	-27.229	38.8877	-5.86213	62.8864	-18.2455	140.719	-2.29116	123.855	-9.68302	68.065	11.5409	35.458	-2.5491	21.4886	14.1451	38.3497	12.2149	2.74751	-2.74751	11.7079	-4.38771	10.4315	-10.4315	43.6744	6.93597	14.1203	14.1203		GO:0030656~regulation of vitamin metabolic process	238.077	215.399		GO:0050910~detection of mechanical stimulus involved in sensory perception of sound	577.701	-577.701
GO:0001656~metanephros development	15	22	37.9153	-26.1008	164.79	-83.4424	56.0995	-20.0527	111.69	-30.3109	265.038	-18.8577	155.1	-58.7092	69.7131	-69.7131	59.5313	-18.7739	44.7862	26.6724	21.1997	-21.1997	0		28.8795	-10.823	15.886	-15.886	52.7479	-37.8737	34.83	34.83		GO:0030730~sequestering of triglyceride	238.077	215.399		GO:0070634~transepithelial ammonium transport	573.637	-419.114
GO:0001657~ureteric bud development	13	17	43.7485	-30.1164	181.474	-104.948	51.7504	-36.1175	110.506	-53.3418	241.742	-85.8297	151.366	-95.3374	80.4381	-80.4381	68.6899	-21.6622	51.6764	30.7759	24.4612	-24.4612	0		22.9053	-22.9053	18.33	-18.33	28.0533	-10.8907	40.1885	40.1885		GO:0032722~positive regulation of chemokine production	238.077	215.399		GO:0032330~regulation of chondrocyte differentiation	561.324	499.72
GO:0001658~branching involved in ureteric bud morphogenesis	9	12	27.7813	-27.7813	163.042	-112.355	41.8193	-41.8193	94.8656	-30.2277	241.123	-90.2189	113.81	-113.81	106.478	-106.478	27.2334	-27.2334	74.6437	44.454	22.8797	-22.8797	0		33.0855	-33.0855	26.4767	-26.4767	0		30.101	30.101		GO:0034114~regulation of heterotypic cell-cell adhesion	238.077	215.399		GO:0042346~positive regulation of NF-kappaB import into nucleus	549.706	549.706
GO:0001659~temperature homeostasis	11	11	12.3854	12.3854	431.862	342.099	476.12	459.676	545.685	490.212	614.68	588.377	543.716	476.859	124.329	124.329	138.181	138.181	615.662	615.662	24.0626	24.0626	0		0		0		124.403	-92.9251	0			GO:0045123~cellular extravasation	238.077	215.399		GO:0007338~single fertilization	547.445	547.445
GO:0001660~fever	3	3	45.4132	45.4132	85.9591	85.9591	41.5701	41.5701	0		34.5489	34.5489	0		0		53.9993	53.9993	0		0		0		0		0		0		0			GO:0045948~positive regulation of translational initiation	238.077	215.399		GO:0001659~temperature homeostasis	545.05	503.781
GO:0001662~behavioral fear response	3	5	0		176.751	-176.751	65.5858	-65.5858	57.5981	-57.5981	104.694	-104.694	69.2385	-69.2385	0		0		59.6554	-59.6554	0		53.8589	53.8589	0		0		0		0			GO:0046136~positive regulation of vitamin metabolic process	238.077	215.399		GO:0006309~DNA fragmentation involved in apoptosis	541.073	286.545
GO:0001666~response to hypoxia	28	35	19.8916	19.8916	193.024	122.986	150.997	92.3173	167.036	122.691	283.36	200.952	219.398	123.97	55.5027	45.7346	59.542	44.7644	126.804	74.778	41.8502	-9.98928	12.7344	-12.7344	0		0		93.4229	-29.4044	0			GO:0050901~leukocyte tethering or rolling	238.077	215.399		GO:0006921~cell structure disassembly during apoptosis	541.073	286.545
GO:0001667~ameboidal cell migration	13	18	0		82.9547	-2.56285	43.8297	4.02744	52.5245	37.57	119.221	65.4658	92.3945	70.117	44.3777	44.3777	32.3245	32.3245	0		16.1941	16.1941	0		0		0		41.6306	23.9216	14.8468	-14.8468		GO:0060556~regulation of vitamin D biosynthetic process	238.077	215.399		GO:0010332~response to gamma radiation	538.818	256.075
GO:0001675~acrosome assembly	2	3	0		160.215	-160.215	141.85	-141.85	174.652	-174.652	264.198	-264.198	465.417	-465.417	64.9587	-64.9587	0		88.8234	-88.8234	0		0		0		0		106.184	106.184	0			GO:0060557~positive regulation of vitamin D biosynthetic process	238.077	215.399		GO:0030510~regulation of BMP signaling pathway	535.735	392.075
GO:0001676~long-chain fatty acid metabolic process	1	2																																GO:0070587~regulation of cell-cell adhesion involved in gastrulation	238.077	215.399		GO:0014013~regulation of gliogenesis	534.391	-387.442
GO:0001678~cellular glucose homeostasis	2	2	0		83.732	-83.732	284.141	-284.141	281.187	-281.187	447.538	-447.538	165.737	-165.737	0		0		0		0		0		0		0		0		0			GO:0008634~negative regulation of survival gene product expression	236.595	-20.7409		GO:0045685~regulation of glial cell differentiation	534.391	-387.442
GO:0001701~in utero embryonic development	82	100	16.3816	13.9162	113.028	-42.1479	80.9855	-21.1187	108.404	-30.6455	179.629	-42.3137	183.281	-40.8382	81.1951	15.0426	46.87	7.21947	119.021	-21.3289	19.2346	10.8925	1.23973	-1.23973	6.14625	-6.14625	1.2534	1.2534	58.0502	18.921	13.3175	1.08388		GO:0010332~response to gamma radiation	236.554	129.917		GO:0050994~regulation of lipid catabolic process	533.113	412.403
GO:0001702~gastrulation with mouth forming second	9	11	11.1236	-11.1236	178.436	-178.436	33.0786	-33.0786	64.4468	-64.4468	105.673	-105.673	79.8682	-79.8682	0		46.8549	-46.8549	146.7	-146.7	58.2466	58.2466	0		0		0		39.116	39.116	0			GO:0048002~antigen processing and presentation of peptide antigen	236.444	-204.649		GO:0007042~lysosomal lumen acidification	532.073	-532.073
GO:0001704~formation of primary germ layer	14	18	14.4192	-14.4192	243.299	-213.002	59.8413	-38.1567	108.238	-72.9094	149.162	-38.0766	169.147	-49.456	45.6988	-45.6988	23.1858	-23.1858	145.436	-122.124	84.4074	84.4074	0		7.1117	7.1117	0		83.589	-13.9722	18.9474	-18.9474		GO:0030510~regulation of BMP signaling pathway	235.327	131.609		GO:0009895~negative regulation of catabolic process	531.799	168.497
GO:0001706~endoderm formation	1	1																																GO:0045807~positive regulation of endocytosis	230.369	189.245		GO:0042742~defense response to bacterium	528.792	307.838
GO:0001707~mesoderm formation	13	17	15.5284	-15.5284	212.547	-179.92	64.4445	-41.0919	116.564	-78.5178	150.941	-31.3101	182.158	-53.2603	49.2141	-49.2141	24.9694	-24.9694	99.386	-74.2799	55.2515	55.2515	0		7.65876	7.65876	0		75.6377	-29.4282	20.4049	-20.4049		GO:0046460~neutral lipid biosynthetic process	230.266	192.046		GO:0042771~DNA damage response, signal transduction by p53 class mediator resulting in induction of apoptosis	528.189	383.327
GO:0001708~cell fate specification	17	24	28.2424	-28.2424	154.924	-96.8078	72.4942	9.77087	101.407	10.9959	207.6	-13.8492	211.224	-62.8239	30.6517	-1.65311	34.5464	-34.5464	80.9512	-34.0967	75.6378	75.6378	0		24.4149	3.23228	0		117.587	33.1975	20.5453	-20.5453		GO:0046463~acylglycerol biosynthetic process	230.266	192.046		GO:0048050~post-embryonic eye morphogenesis	524.844	-297.874
GO:0001709~cell fate determination	9	12	17.2136	17.2136	143.769	-23.0225	9.19862	-9.19862	0		31.9901	-31.9901	53.6324	26.4926	0		0		98.4256	-98.4256	68.7533	33.7807	33.9341	-33.9341	0		22.3116	22.3116	45.886	-4.10414	0			GO:0010224~response to UV-B	228.132	-108.476		GO:0048597~post-embryonic camera-type eye morphogenesis	524.844	-297.874
GO:0001710~mesodermal cell fate commitment	3	4	0		121.624	19.7597	78.1932	23.0014	82.4341	82.4341	315.246	203.155	320.308	238.888	0		0		45.2845	-45.2845	0		0		33.1879	33.1879	0		180.686	-180.686	0			GO:0030262~apoptotic nuclear changes	226.588	123.526		GO:0046460~neutral lipid biosynthetic process	523.974	523.974
GO:0001711~endodermal cell fate commitment	1	1																																GO:0009895~negative regulation of catabolic process	226.32	82.743		GO:0046463~acylglycerol biosynthetic process	523.974	523.974
GO:0001732~formation of translation initiation complex	1	1																																GO:0007338~single fertilization	225.999	203.489		GO:0015802~basic amino acid transport	520.509	-285.299
GO:0001754~eye photoreceptor cell differentiation	11	12	0		38.489	10.5583	31.5922	31.5922	47.7296	47.7296	69.4817	46.0093	52.3895	52.3895	0		17.6605	17.6605	26.5737	-6.90332	37.1442	3.83942	0		0		15.5295	15.5295	19.953	-19.953	16.9836	-16.9836		GO:0042742~defense response to bacterium	222.836	137.277		GO:0015809~arginine transport	520.509	-285.299
GO:0001755~neural crest cell migration	7	9	0		74.6496	74.6496	44.4388	44.4388	83.6592	83.6592	155.505	155.505	115.286	115.286	57.2446	57.2446	24.2943	24.2943	0		0		0		0		0		16.4441	-16.4441	0			GO:0051896~regulation of protein kinase B signaling cascade	222.028	165.109		GO:0031099~regeneration	518.075	388.279
GO:0001756~somitogenesis	10	13	0		37.1027	-1.70514	183.239	183.239	121.674	121.674	169.875	169.875	226.863	206.154	126.347	126.347	0		104.832	78.2294	80.6502	80.6502	0		44.4329	44.4329	0		104.696	-44.3607	77.4917	-77.4917		GO:0014013~regulation of gliogenesis	221.604	-136.639		GO:0032800~receptor biosynthetic process	512.943	432.498
GO:0001759~induction of an organ	8	9	60.0152	-60.0152	159.791	-132.312	88.1834	-45.1038	124.087	-68.036	304.277	-101.384	318.096	-228.646	34.3238	-34.3238	73.4111	-73.4111	35.0044	-35.0044	0		0		39.4345	-5.5785	0		135.311	82.1466	0			GO:0045685~regulation of glial cell differentiation	221.604	-136.639		GO:0002739~regulation of cytokine secretion during immune response	505.427	203.654
GO:0001763~morphogenesis of a branching structure	29	35	8.62179	-8.62179	99.7738	-84.0434	53.1441	-19.7718	51.404	-10.35	115.882	-27.0171	46.887	-46.887	47.4416	-18.6482	17.2143	0.310835	74.7501	13.6583	63.9171	37.3078	0		10.2679	-10.2679	8.21691	-8.21691	20.7943	20.7943	9.34168	9.34168		GO:0042346~positive regulation of NF-kappaB import into nucleus	219.789	194.028		GO:0002740~negative regulation of cytokine secretion during immune response	505.427	203.654
GO:0001764~neuron migration	24	31	15.0079	15.0079	114.275	24.814	67.0036	32.222	74.473	45.3643	128.603	80.2481	140.139	66.7173	77.047	66.2205	56.1585	56.1585	31.3619	1.82661	27.7818	14.0032	0		0		0		39.0037	16.6056	14.5529	-14.5529		GO:0050994~regulation of lipid catabolic process	218.58	149.103		GO:0051290~protein heterotetramerization	499.181	499.181
GO:0001767~establishment of lymphocyte polarity	1	1																																GO:0006927~transformed cell apoptosis	217.832	195.365		GO:0035020~regulation of Rac protein signal transduction	499.028	499.028
GO:0001768~establishment of T cell polarity	1	1																																GO:0009650~UV protection	217.535	177.734		GO:0030321~transepithelial chloride transport	496.376	-496.376
GO:0001773~myeloid dendritic cell activation	2	2	0		36.5266	36.5266	0		0		0		0		0		0		103.444	103.444	0		0		0		0		0		0			GO:0048662~negative regulation of smooth muscle cell proliferation	217.115	131.552		GO:0006927~transformed cell apoptosis	496.159	496.159
GO:0001775~cell activation	88	125	14.8899	10.4733	104.529	7.83523	64.8127	-7.09726	76.6205	-16.6487	125.791	-15.8555	116.732	-24.6468	33.3874	-12.3694	29.7828	-4.06572	80.5333	-9.44262	27.8345	6.07042	8.4746	4.30547	7.34927	-0.825722	8.7937	-8.7937	41.3282	11.2279	8.29962	-1.7512		GO:0019915~lipid storage	212.923	171.685		GO:0031060~regulation of histone methylation	495.453	-495.453
GO:0001776~leukocyte homeostasis	17	23	29.6352	29.6352	125.23	37.104	95.2666	-2.94548	89.3858	-61.3567	160.267	-44.4132	157.5	-74.7125	101.004	48.9759	58.212	32.162	6.86377	6.86377	90.6116	27.8236	0		0		0		29.3927	29.3927	5.15152	5.15152		GO:0035020~regulation of Rac protein signal transduction	211.586	205.976		GO:0031062~positive regulation of histone methylation	495.453	-495.453
GO:0001777~T cell homeostatic proliferation	1	1																																GO:0007042~lysosomal lumen acidification	210.858	-174.447		GO:0008634~negative regulation of survival gene product expression	495.453	-268.482
GO:0001782~B cell homeostasis	6	9	60.0315	60.0315	259.36	82.6091	67.9502	2.36437	46.5905	-46.5905	152.531	6.43769	157.769	-6.17066	68.0761	68.0761	49.9584	49.9584	19.4473	19.4473	64.7865	-64.7865	0		0		0		37.7175	37.7175	14.596	14.596		GO:0015802~basic amino acid transport	210.534	-72.3083		GO:0048662~negative regulation of smooth muscle cell proliferation	494.375	397.954
GO:0001783~B cell apoptosis	4	5	123.138	123.138	296.894	165.348	159.964	-54.4926	224.644	-224.644	305.999	-184.928	300.298	-72.9002	102.114	102.114	74.9376	74.9376	159.739	-159.739	235.206	152.534	0		0		0		51.1721	51.1721	0			GO:0015809~arginine transport	210.534	-72.3083		GO:0045684~positive regulation of epidermis development	493.023	452.419
GO:0001788~antibody-dependent cellular cytotoxicity	1	1																																GO:0043542~endothelial cell migration	208.399	194.889		GO:0048013~ephrin receptor signaling pathway	491.193	491.193
GO:0001794~type IIa hypersensitivity	1	1																																GO:0017015~regulation of transforming growth factor beta receptor signaling pathway	205.941	73.3736		GO:0030262~apoptotic nuclear changes	486.966	257.89
GO:0001796~regulation of type IIa hypersensitivity	2	3	0		526.548	526.548	985.184	985.184	1354.16	1354.16	1327.27	1081.7	1215.53	1215.53	787.896	787.896	793.701	793.701	323.028	323.028	0		0		0		0		0		0			GO:0032800~receptor biosynthetic process	205.234	126.743		GO:0051896~regulation of protein kinase B signaling cascade	484.419	386.13
GO:0001798~positive regulation of type IIa hypersensitivity	2	3	0		526.548	526.548	985.184	985.184	1354.16	1354.16	1327.27	1081.7	1215.53	1215.53	787.896	787.896	793.701	793.701	323.028	323.028	0		0		0		0		0		0			GO:0015696~ammonium transport	204.736	-107.411		GO:0050727~regulation of inflammatory response	480.43	264.176
GO:0001803~regulation of type III hypersensitivity	1	2																																GO:0031099~regeneration	203.925	149.9		GO:0030041~actin filament polymerization	477.656	477.656
GO:0001805~positive regulation of type III hypersensitivity	1	2																																GO:0050728~negative regulation of inflammatory response	201.085	70.9735		GO:0045833~negative regulation of lipid metabolic process	476.748	273.191
GO:0001807~regulation of type IV hypersensitivity	1	2																																GO:0007492~endoderm development	199.994	125.452		GO:0060559~positive regulation of calcidiol 1-monooxygenase activity	472.721	472.721
GO:0001808~negative regulation of type IV hypersensitivity	1	2																																GO:0045017~glycerolipid biosynthetic process	198.698	124.725		GO:0043542~endothelial cell migration	472.367	472.367
GO:0001816~cytokine production	20	26	25.1539	5.72087	102.187	66.2104	121.961	61.7721	145.38	25.3626	241.049	127.802	202.898	66.515	75.6907	30.8406	69.562	42.5352	94.1069	94.1069	4.64508	-4.64508	18.6096	9.30135	22.4657	22.4657	0		77.5806	-77.5806	18.7932	18.7932		GO:0046474~glycerophospholipid biosynthetic process	198.399	111.867		GO:0019432~triglyceride biosynthetic process	471.873	471.873
GO:0001817~regulation of cytokine production	69	93	27.4577	21.8249	96.2062	46.7582	59.6626	25.7968	82.4194	13.7702	145.305	21.7112	124.185	18.6215	46.7274	-7.75788	26.9488	-1.02734	43.932	4.27841	12.061	-12.061	7.84625	5.66716	6.23392	-3.4336	0		41.1276	-25.4414	8.77509	2.11954		GO:0018106~peptidyl-histidine phosphorylation	198.094	188.669		GO:0050728~negative regulation of inflammatory response	469.991	155.019
GO:0001818~negative regulation of cytokine production	13	20	52.4657	52.4657	222.256	222.256	141.968	141.968	177.609	177.609	264.204	264.204	225.933	225.933	81.0488	81.0488	36.1203	36.1203	100.928	100.928	26.3104	-26.3104	35.8625	35.8625	0		0		101.45	-101.45	28.9127	28.9127		GO:0050727~regulation of inflammatory response	197.748	107.123		GO:0019915~lipid storage	468.017	468.017
GO:0001819~positive regulation of cytokine production	32	45	6.07282	-6.07282	45.8216	23.3582	34.6944	16.0296	73.6523	33.3238	114.556	69.7898	84.9604	45.2315	13.5871	-4.25502	13.7628	5.58791	13.967	-5.97841	0		7.80927	3.11061	0		0		31.1217	-31.1217	7.17551	-7.17551		GO:0046504~glycerol ether biosynthetic process	197.371	164.611		GO:0045652~regulation of megakaryocyte differentiation	467.23	154.729
GO:0001822~kidney development	33	48	32.3734	3.27513	122.97	-14.7591	43.6014	-6.57269	63.9784	-26.9876	142.641	-17.7045	117.933	-31.7915	52.7353	-10.6402	39.7559	-2.85808	24.0933	15.8597	19.6929	-9.60983	3.08054	-3.08054	13.1271	-4.91955	11.696	-11.696	40.44	-0.751596	15.8318	15.8318		GO:0050974~detection of mechanical stimulus involved in sensory perception	197.301	-165.905		GO:0006677~glycosylceramide metabolic process	466.702	-339.106
GO:0001823~mesonephros development	2	3	0		95.9514	95.9514	0		0		0		0		0		0		0		0		0		0		0		0		0			GO:0030865~cortical cytoskeleton organization	197.245	171.265		GO:0006681~galactosylceramide metabolic process	466.702	-339.106
GO:0001824~blastocyst development	26	34	25.5534	17.7778	115.739	-46.2464	74.6643	-0.431878	92.3587	-30.2933	156.9	-44.6353	172.982	-41.4007	75.549	75.549	40.0637	16.842	108.141	-20.0571	43.0194	16.7096	3.90992	-3.90992	8.02777	-8.02777	3.95303	3.95303	92.4421	35.7015	14.945	-2.48577		GO:0030866~cortical actin cytoskeleton organization	197.245	171.265		GO:0019374~galactolipid metabolic process	466.702	-339.106
GO:0001825~blastocyst formation	10	13	10.1082	-10.1082	207.714	-97.4011	119.591	-15.8358	181.371	-89.2542	229.09	-100.554	267.452	-114.652	78.8166	78.8166	45.5943	12.1336	140.078	42.808	37.0212	16.7228	0		0		10.2779	10.2779	178.766	31.24	22.66	-22.66		GO:0016073~snRNA metabolic process	197.209	-142.047		GO:0009410~response to xenobiotic stimulus	461.878	444.477
GO:0001826~inner cell mass cell differentiation	1	2																																GO:0016180~snRNA processing	197.209	-142.047		GO:0017015~regulation of transforming growth factor beta receptor signaling pathway	461.503	138.328
GO:0001829~trophectodermal cell differentiation	8	10	12.6352	-12.6352	212.465	-74.5739	124.989	4.70405	179.035	-63.8888	245.355	-84.685	265.458	-74.4579	98.5207	98.5207	56.9929	15.167	160.632	67.976	46.2765	20.9035	0		0		12.8473	12.8473	208.813	24.4058	28.325	-28.325		GO:0046174~polyol catabolic process	196.852	-158.106		GO:0021877~forebrain neuron fate commitment	460.916	-460.916
GO:0001832~blastocyst growth	6	9	28.0664	28.0664	42.4138	-11.4553	51.9934	-13.8089	40.8448	-40.8448	165.685	-97.0903	125.539	-36.386	0		0		44.2073	-44.2073	39.335	39.335	0		34.787	-34.787	0		72.4666	72.4666	26.9949	26.9949		GO:0021895~cerebral cortex neuron differentiation	196.524	5.75956		GO:0021892~cerebral cortex GABAergic interneuron differentiation	460.916	-460.916
GO:0001833~inner cell mass cell proliferation	4	5	42.0996	42.0996	63.6207	-17.1829	77.9901	-20.7134	61.2672	-61.2672	108.594	-5.70211	66.8646	66.8646	0		0		66.3109	-66.3109	59.0024	59.0024	0		0		0		29.562	29.562	40.4924	40.4924		GO:0046824~positive regulation of nucleocytoplasmic transport	196.38	51.9107		GO:0030865~cortical cytoskeleton organization	459.413	459.413
GO:0001836~release of cytochrome c from mitochondria	10	10	113.841	113.841	330.549	189.058	346.252	214.723	379.071	184.199	432.234	140.993	410.054	118.175	94.3663	94.3663	75.7001	75.7001	309.436	110.438	65.3408	-12.4031	15.9146	15.9146	0		0		107.507	9.71895	28.2447	28.2447		GO:0045833~negative regulation of lipid metabolic process	194.688	116.258		GO:0030866~cortical actin cytoskeleton organization	459.413	459.413
GO:0001837~epithelial to mesenchymal transition	5	5	71.1957	71.1957	201.386	107.769	86.851	86.851	154.048	154.048	146.925	146.925	278.277	278.277	60.4786	60.4786	46.4162	46.4162	30.0753	-30.0753	49.9716	49.9716	0		0		0		42.6564	-42.6564	0			GO:0021877~forebrain neuron fate commitment	193.302	-164.942		GO:0042982~amyloid precursor protein metabolic process	458.597	-78.6085
GO:0001838~embryonic epithelial tube formation	12	18	0		47.3357	-47.3357	0		33.2367	-33.2367	34.5835	-34.5835	62.1049	-62.1049	0		16.1888	16.1888	65.0236	-65.0236	0		0		0		26.3065	2.16429	11.4006	11.4006	0			GO:0021892~cerebral cortex GABAergic interneuron differentiation	193.302	-164.942		GO:0042987~amyloid precursor protein catabolic process	458.597	-78.6085
GO:0001839~neural plate morphogenesis	2	3	125.016	-125.016	69.9778	-69.9778	53.2646	-53.2646	83.7159	-83.7159	0		91.4461	-91.4461	65.1324	-65.1324	122.55	-122.55	0		0		0		0		0		0		0			GO:0009948~anterior/posterior axis specification	192.428	-134.011		GO:0046824~positive regulation of nucleocytoplasmic transport	454.981	204.666
GO:0001840~neural plate development	2	3	125.016	-125.016	69.9778	-69.9778	53.2646	-53.2646	83.7159	-83.7159	0		91.4461	-91.4461	65.1324	-65.1324	122.55	-122.55	0		0		0		0		0		0		0			GO:0006379~mRNA cleavage	191.695	155.548		GO:0045017~glycerolipid biosynthetic process	454.768	277.888
GO:0001841~neural tube formation	12	18	0		47.3357	-47.3357	0		33.2367	-33.2367	34.5835	-34.5835	62.1049	-62.1049	0		16.1888	16.1888	65.0236	-65.0236	0		0		0		26.3065	2.16429	11.4006	11.4006	0			GO:0006749~glutathione metabolic process	191.475	144.997		GO:0006030~chitin metabolic process	450.961	-160.766
GO:0001843~neural tube closure	10	14	0		56.8028	-56.8028	0		39.8841	-39.8841	41.5002	-41.5002	74.5259	-74.5259	0		19.4266	19.4266	78.0284	-78.0284	0		0		0		31.5678	2.59715	13.6807	13.6807	0			GO:0070633~transepithelial transport	191.022	-136.948		GO:0006032~chitin catabolic process	450.961	-160.766
GO:0001844~protein insertion into mitochondrial membrane during induction of apoptosis	2	2	180.095	180.095	462.242	462.242	188.074	188.074	0		121.071	121.071	227.398	227.398	237.994	237.994	149.875	149.875	96.2369	-96.2369	338.097	172.754	0		0		0		68.5494	68.5494	0			GO:0051290~protein heterotetramerization	190.906	165.333		GO:0006414~translational elongation	450.131	172.786
GO:0001845~phagolysosome formation	1	2																																GO:0030330~DNA damage response, signal transduction by p53 class mediator	190.63	138.482		GO:0046504~glycerol ether biosynthetic process	449.12	449.12
GO:0001868~regulation of complement activation, lectin pathway	1	1																																GO:0006383~transcription from RNA polymerase III promoter	189.4	-189.4		GO:0045777~positive regulation of blood pressure	445.825	327.026
GO:0001869~negative regulation of complement activation, lectin pathway	1	1																																GO:0006677~glycosylceramide metabolic process	188.918	-93.9237		GO:0010224~response to UV-B	443.652	-134.683
GO:0001880~Mullerian duct regression	1	1																																GO:0006681~galactosylceramide metabolic process	188.918	-93.9237		GO:0031122~cytoplasmic microtubule organization	441.747	441.747
GO:0001885~endothelial cell development	3	3	0		594.206	594.206	1273.15	1152.91	1050.17	827.396	1288.09	1119.46	929.513	818.607	176.245	176.245	152.852	152.852	950.754	950.754	88.2295	88.2295	0		0		0		162.98	-162.98	0			GO:0019374~galactolipid metabolic process	188.918	-93.9237		GO:0006825~copper ion transport	439.771	439.771
GO:0001889~liver development	9	15	0		61.2849	61.2849	107.38	107.38	107.15	107.15	174.387	174.387	118.642	118.642	40.7092	40.7092	32.0711	32.0711	101.604	101.604	36.4612	36.4612	0		0		0		81.9587	-81.9587	0			GO:0048147~negative regulation of fibroblast proliferation	188.605	143.983		GO:0030879~mammary gland development	438.593	340.96
GO:0001890~placenta development	24	29	31.6531	1.04838	139.777	-18.2129	109.768	28.8564	181.842	37.2406	226.619	55.9923	226.897	27.092	74.0236	28.3317	37.132	8.70795	66.9561	66.9561	25.6593	17.2017	0		0		4.28245	4.28245	77.8427	-19.0744	0			GO:0032715~negative regulation of interleukin-6 production	188.295	159.354		GO:0002495~antigen processing and presentation of peptide antigen via MHC class II	434.017	-411.832
GO:0001892~embryonic placenta development	11	12	27.7657	9.38719	192.422	-3.25868	150.589	63.1091	227.567	69.5381	287.507	102.633	353.988	106.777	83.1625	83.1625	38.8666	8.44774	146.086	146.086	15.1246	15.1246	0		0		0		130.374	-30.2779	0			GO:0002739~regulation of cytokine secretion during immune response	187.138	61.8458		GO:0019886~antigen processing and presentation of exogenous peptide antigen via MHC class II	434.017	-411.832
GO:0001893~maternal placenta development	7	7	41.4113	-41.4113	206.828	-49.2381	107.193	41.0284	155.673	-53.89	161.677	21.9465	230.198	-11.9122	49.2451	-49.2451	0		130.633	130.633	16.0897	16.0897	0		0		0		135.89	-74.861	0			GO:0002740~negative regulation of cytokine secretion during immune response	187.138	61.8458		GO:0050974~detection of mechanical stimulus involved in sensory perception	433.275	-433.275
GO:0001894~tissue homeostasis	23	30	21.9043	21.9043	191.188	37.109	83.4626	45.0959	133.69	107.537	277.586	202.277	305.341	254.086	87.3061	87.3061	85.1887	85.1887	55.063	-30.4554	33.292	6.83004	0		21.7037	21.7037	7.42717	7.42717	120.576	-80.5026	0			GO:0009410~response to xenobiotic stimulus	186.822	170.151		GO:0032497~detection of lipopolysaccharide	429.658	210.256
GO:0001895~retina homeostasis	3	3	0		121.898	19.4854	50.5973	50.5973	82.4341	82.4341	349.047	262.981	279.598	279.598	0		64.7553	64.7553	61.3745	-61.3745	0		0		33.1879	33.1879	56.9416	56.9416	180.686	-180.686	0			GO:0001914~regulation of T cell mediated cytotoxicity	186.611	-28.2278		GO:0002287~alpha-beta T cell activation during immune response	429.495	188.443
GO:0001906~cell killing	8	12	0		68.1149	-68.1149	27.0508	-27.0508	28.5399	-28.5399	76.3605	-76.3605	113.976	-89.3803	12.005	-12.005	0		92.9736	-92.9736	28.6306	28.6306	0		15.2707	15.2707	0		37.8961	13.8513	0			GO:0001916~positive regulation of T cell mediated cytotoxicity	186.611	-28.2278		GO:0002292~T cell differentiation during immune response	429.495	188.443
GO:0001909~leukocyte mediated cytotoxicity	5	6	0		108.984	-108.984	43.2813	-43.2813	45.6638	-45.6638	122.177	-122.177	162.685	-162.685	19.208	-19.208	0		148.758	-148.758	45.809	45.809	0		0		0		41.398	41.398	0			GO:0045777~positive regulation of blood pressure	185.353	118.695		GO:0002293~alpha-beta T cell differentiation during immune response	429.495	188.443
GO:0001910~regulation of leukocyte mediated cytotoxicity	8	12	24.2913	-24.2913	103.925	4.85372	62.5927	-2.00887	86.7348	-6.96473	226.446	46.1387	340.569	-135.569	73.128	-73.128	103.504	-103.504	15.9772	15.9772	0		0		17.6094	-17.6094	50.9539	-50.9539	151.828	-19.5948	0			GO:0046339~diacylglycerol metabolic process	184.058	66.3269		GO:0002294~CD4-positive, alpha-beta T cell differentiation during immune response	429.495	188.443
GO:0001912~positive regulation of leukocyte mediated cytotoxicity	8	12	24.2913	-24.2913	103.925	4.85372	62.5927	-2.00887	86.7348	-6.96473	226.446	46.1387	340.569	-135.569	73.128	-73.128	103.504	-103.504	15.9772	15.9772	0		0		17.6094	-17.6094	50.9539	-50.9539	151.828	-19.5948	0			GO:0002287~alpha-beta T cell activation during immune response	182.954	19.3581		GO:0042093~T-helper cell differentiation	429.495	188.443
GO:0001914~regulation of T cell mediated cytotoxicity	3	4	0		145.038	145.038	80.7784	80.7784	106.36	106.36	520.622	206.269	932.38	-385.713	99.8782	-99.8782	283.79	-283.79	42.6058	42.6058	0		0		46.9584	-46.9584	135.877	-135.877	404.874	-52.2529	0			GO:0002292~T cell differentiation during immune response	182.954	19.3581		GO:0007492~endoderm development	429.333	419.242
GO:0001916~positive regulation of T cell mediated cytotoxicity	3	4	0		145.038	145.038	80.7784	80.7784	106.36	106.36	520.622	206.269	932.38	-385.713	99.8782	-99.8782	283.79	-283.79	42.6058	42.6058	0		0		46.9584	-46.9584	135.877	-135.877	404.874	-52.2529	0			GO:0002293~alpha-beta T cell differentiation during immune response	182.954	19.3581		GO:0015696~ammonium transport	425.845	-242.995
GO:0001919~regulation of receptor recycling	4	5	30.755	-30.755	105.715	-105.715	66.9573	-66.9573	48.3299	-48.3299	81.9007	-81.9007	109.619	-109.619	30.754	-30.754	0		0		0		0		0		0		0		0			GO:0002294~CD4-positive, alpha-beta T cell differentiation during immune response	182.954	19.3581		GO:0021895~cerebral cortex neuron differentiation	425.039	-35.8771
GO:0001921~positive regulation of receptor recycling	2	2	0		88.9076	-88.9076	0		51.1138	-51.1138	39.7863	-39.7863	135.647	-135.647	0		0		0		0		0		0		0		0		0			GO:0042093~T-helper cell differentiation	182.954	19.3581		GO:0048660~regulation of smooth muscle cell proliferation	421.581	324.072
GO:0001932~regulation of protein amino acid phosphorylation	60	74	35.56	18.4863	114.76	-3.69808	64.9913	6.0171	97.1744	6.34202	152.909	18.1006	130.533	5.42283	26.2633	19.7278	31.8948	13.121	43.3157	1.23136	22.5139	5.56099	9.29174	5.90315	3.00087	-3.00087	4.61246	0.0146691	37.4954	4.29896	15.7226	-4.79542		GO:0031060~regulation of histone methylation	180.751	-143.35		GO:0016073~snRNA metabolic process	419.707	-419.707
GO:0001933~negative regulation of protein amino acid phosphorylation	9	13	40.021	40.021	144.433	90.8097	109.259	24.8937	147.685	-33.296	142.536	-49.726	166.495	-33.3495	62.0754	62.0754	45.8183	45.8183	44.2514	44.2514	18.3714	-18.3714	0		0		0		30.2843	30.2843	38.8078	-38.8078		GO:0031062~positive regulation of histone methylation	180.751	-143.35		GO:0016180~snRNA processing	419.707	-419.707
GO:0001934~positive regulation of protein amino acid phosphorylation	34	41	37.5635	20.5118	106.981	12.7683	73.4393	39.6775	104.005	60.1469	165.012	54.2636	143.825	27.332	35.2251	23.6918	33.9882	7.29155	50.2278	13.0036	8.80839	8.80839	16.3972	10.4173	5.29565	-5.29565	0		47.1694	-11.4126	10.2726	-10.2726		GO:0001836~release of cytochrome c from mitochondria	180.567	85.5312		GO:0046474~glycerophospholipid biosynthetic process	418.91	183.07
GO:0001936~regulation of endothelial cell proliferation	13	15	32.1612	32.1612	144.568	102.412	176.48	125.39	144.498	86.5408	250.05	130.676	238.538	139.621	133.812	133.812	100.493	100.493	130.546	110.87	35.0792	5.2305	0		0		0		93.8008	-22.3623	0			GO:0042982~amyloid precursor protein metabolic process	180.438	-23.6461		GO:0006684~sphingomyelin metabolic process	417.889	-119.317
GO:0001937~negative regulation of endothelial cell proliferation	7	9	59.7279	59.7279	0		120.787	25.904	53.8175	-53.8175	76.7811	-76.7811	91.5587	36.4814	160.914	160.914	58.6081	58.6081	76.9545	40.4134	27.7166	-27.7166	0		0		0		25.5433	25.5433	0			GO:0042987~amyloid precursor protein catabolic process	180.438	-23.6461		GO:0006097~glyoxylate cycle	417.374	417.374
GO:0001938~positive regulation of endothelial cell proliferation	6	7	0		313.231	221.893	205.511	205.511	250.292	250.292	455.528	369.378	399.779	244.366	120.556	120.556	158.221	158.221	163.962	163.962	43.6688	43.6688	0		0		0		173.589	-78.0978	0			GO:0002685~regulation of leukocyte migration	180.359	-91.459		GO:0019344~cysteine biosynthetic process	415.97	-415.97
GO:0001941~postsynaptic membrane organization	1	2																																GO:0009566~fertilization	180.089	142.751		GO:0010506~regulation of autophagy	415.038	-122.167
GO:0001942~hair follicle development	15	19	86.2877	86.2877	204.062	90.1123	153.255	36.436	143.05	45.5894	182.3	28.2401	196.773	54.5905	113.533	86.4099	43.2301	20.0576	55.8875	55.8875	63.9187	32.4841	6.73991	6.73991	0		0		17.1255	17.1255	23.2847	-23.2847		GO:0019432~triglyceride biosynthetic process	179.183	170.048		GO:0016241~regulation of macroautophagy	415.038	-122.167
GO:0001944~vasculature development	102	121	16.1523	-0.729268	119.552	16.54	112.355	47.5801	94.4717	33.6893	169.03	34.4786	144.969	34.4487	67.0389	48.5627	41.9236	21.3564	97.0872	33.4872	50.6696	11.1733	5.9182	3.92491	8.96584	1.10748	10.6149	5.94256	70.5419	15.4674	12.9673	4.29601		GO:0031122~cytoplasmic microtubule organization	175.892	167.478		GO:0032105~negative regulation of response to extracellular stimulus	414.641	-194.988
GO:0001947~heart looping	6	7	55.7557	-55.7557	130.165	-71.1688	142.668	-6.38174	185.142	-13.5579	132.794	-73.6147	156.11	-97.6255	21.7108	-21.7108	68.1567	-68.1567	66.3771	66.3771	0		0		0		0		32.7929	32.7929	58.2117	-58.2117		GO:0006308~DNA catabolic process	175.14	84.8146		GO:0032108~negative regulation of response to nutrient levels	414.641	-194.988
GO:0001952~regulation of cell-matrix adhesion	10	12	31.6894	-31.6894	186.513	-186.513	186.58	124.701	115.792	23.5698	347.418	46.2668	328.689	74.8006	121.384	121.384	32.9358	32.9358	83.7929	12.8332	134.213	134.213	0		65.0559	4.36488	14.4853	-14.4853	40.7416	40.7416	40.8975	-40.8975		GO:0042307~positive regulation of protein import into nucleus	174.55	135.813		GO:0009566~fertilization	413.669	360.494
GO:0001953~negative regulation of cell-matrix adhesion	3	4	105.631	-105.631	445.586	-445.586	39.1075	-39.1075	96.2277	-96.2277	275.159	-275.159	245.827	-245.827	0		0		118.266	-118.266	166.09	166.09	0		50.6706	-50.6706	0		94.0727	94.0727	0			GO:0042993~positive regulation of transcription factor import into nucleus	174.55	135.813		GO:0006749~glutathione metabolic process	412.782	366.494
GO:0001954~positive regulation of cell-matrix adhesion	3	4	0		0		0		51.3099	51.3099	88.5005	88.5005	259.554	41.6237	166.592	166.592	109.786	109.786	0		0		0		0		48.2844	-48.2844	45.6025	45.6025	0			GO:0048660~regulation of smooth muscle cell proliferation	174.374	104.176		GO:0042307~positive regulation of protein import into nucleus	412.28	412.28
GO:0001955~blood vessel maturation	2	2	0		111.441	111.441	110.677	110.677	56.1491	56.1491	67.2882	67.2882	111.397	111.397	0		0		0		285.528	-52.1529	0		0		0		0		0			GO:0031348~negative regulation of defense response	173.877	63.7831		GO:0042993~positive regulation of transcription factor import into nucleus	412.28	412.28
GO:0001957~intramembranous ossification	2	3	0		111.441	111.441	0		0		0		0		91.6368	91.6368	126.841	126.841	0		168.84	-168.84	0		0		50.6171	50.6171	0		0			GO:0006414~translational elongation	173.807	67.2263		GO:0000720~pyrimidine dimer repair by nucleotide-excision repair	411.359	-411.359
GO:0001958~endochondral ossification	8	9	0		67.5608	67.5608	147.97	22.9117	268.41	161.279	407.888	372.236	599.596	544.7	100.279	100.279	203.822	203.822	0		22.4368	-22.4368	0		55.8446	55.8446	12.6543	12.6543	157.557	-157.557	0			GO:0048013~ephrin receptor signaling pathway	172.314	153.927		GO:0006379~mRNA cleavage	410.141	410.141
GO:0001959~regulation of cytokine-mediated signaling pathway	4	8	0		0		0		0		0		0		28.8012	28.8012	0		0		0		0		0		0		0		0			GO:0009617~response to bacterium	171.237	86.2417		GO:0001914~regulation of T cell mediated cytotoxicity	410.035	1.92371
GO:0001960~negative regulation of cytokine-mediated signaling pathway	3	3	0		0		0		0		0		0		38.4016	38.4016	0		0		0		0		0		0		0		0			GO:0006684~sphingomyelin metabolic process	170.899	-39.1603		GO:0001916~positive regulation of T cell mediated cytotoxicity	410.035	1.92371
GO:0001963~synaptic transmission, dopaminergic	4	4	0		0		0		0		0		0		0		84.7048	84.7048	0		0		0		0		0		0		0			GO:0045684~positive regulation of epidermis development	170.784	140.18		GO:0032715~negative regulation of interleukin-6 production	409.403	409.403
GO:0001964~startle response	4	5	0		0		0		76.2704	76.2704	0		74.1087	74.1087	0		63.5483	63.5483	0		0		43.6415	43.6415	0		0		151.682	-151.682	130.459	130.459		GO:0006509~membrane protein ectodomain proteolysis	170.762	-119.437		GO:0046339~diacylglycerol metabolic process	407.302	165.884
GO:0001967~suckling behavior	1	2																																GO:0033619~membrane protein proteolysis	170.762	-119.437		GO:0006308~DNA catabolic process	406.619	208.326
GO:0001974~blood vessel remodeling	10	11	61.0221	11.0157	185.716	124.335	162.576	123.205	193.719	124.517	196.167	196.167	271.383	191.033	228.355	202.302	126.619	77.5992	0		95.3125	62.2439	0		0		0		14.291	-14.291	0			GO:0006166~purine ribonucleoside salvage	170.231	-41.0646		GO:0008343~adult feeding behavior	405.353	-405.353
GO:0001975~response to amphetamine	6	6	46.0577	46.0577	127.839	72.235	75.8614	45.714	91.7724	32.4702	96.8652	96.8652	179.763	106.852	0		37.9942	37.9942	0		0		0		0		0		48.5219	-48.5219	0			GO:0043174~nucleoside salvage	170.231	-41.0646		GO:0002504~antigen processing and presentation of peptide or polysaccharide antigen via MHC class II	405.214	-391.903
GO:0001976~neurological system process involved in regulation of systemic arterial blood pressure	5	5	100.518	100.518	240.69	240.69	106.101	106.101	114.499	114.499	239.087	239.087	159.181	159.181	0		0		0		0		0		0		0		58.7506	-58.7506	0			GO:0006030~chitin metabolic process	170.049	-52.5512		GO:0050710~negative regulation of cytokine secretion	404.342	162.923
GO:0001978~regulation of systemic arterial blood pressure by carotid sinus baroreceptor feedback	1	1																																GO:0006032~chitin catabolic process	170.049	-52.5512		GO:0007215~glutamate signaling pathway	402.904	-402.904
GO:0001982~baroreceptor response to decreased systemic arterial blood pressure	1	1																																GO:0006825~copper ion transport	169.968	155.067		GO:0035235~ionotropic glutamate receptor signaling pathway	402.904	-402.904
GO:0001988~positive regulation of heart rate in baroreceptor response to decreased systemic arterial blood pressure	1	1																																GO:0003084~positive regulation of systemic arterial blood pressure	169.804	150.221		GO:0000086~G2/M transition of mitotic cell cycle	402.513	194.483
GO:0001990~regulation of systemic arterial blood pressure by hormone	7	9	39.478	39.478	111.148	60.3439	52.1037	52.1037	67.8508	38.6429	94.3948	71.6598	161.591	84.0787	0		32.5664	32.5664	0		0		0		0		0		41.5902	-41.5902	0			GO:0032225~regulation of synaptic transmission, dopaminergic	169.804	150.221		GO:0032103~positive regulation of response to external stimulus	398.537	120.204
GO:0001991~regulation of systemic arterial blood pressure by circulatory renin-angiotensin	2	2	0		88.9076	-88.9076	0		51.1138	-51.1138	39.7863	-39.7863	135.647	-135.647	0		0		0		0		0		0		0		0		0			GO:0002495~antigen processing and presentation of peptide antigen via MHC class II	169.547	-137.21		GO:0009617~response to bacterium	398.27	208.779
GO:0001992~regulation of systemic arterial blood pressure by vasopressin	1	3																																GO:0019886~antigen processing and presentation of exogenous peptide antigen via MHC class II	169.547	-137.21		GO:0031348~negative regulation of defense response	397.685	131.17
GO:0001993~regulation of systemic arterial blood pressure by norepinephrine-epinephrine	4	4	69.0865	69.0865	243.697	72.4431	116.392	116.392	187.784	123.555	293.458	221.125	341.112	265.54	0		56.9913	56.9913	0		0		0		0		0		172.59	-86.0261	0			GO:0032103~positive regulation of response to external stimulus	169.528	44.2741		GO:0031058~positive regulation of histone modification	395.335	-265.269
GO:0001994~norepinephrine-epinephrine vasoconstriction involved in regulation of systemic arterial blood pressure	1	1																																GO:0033280~response to vitamin D	169.371	123.641		GO:0045940~positive regulation of steroid metabolic process	394.553	78.1677
GO:0001996~positive regulation of heart rate by epinephrine-norepinephrine	1	1																																GO:0010506~regulation of autophagy	168.577	-22.3098		GO:0001836~release of cytochrome c from mitochondria	391.903	164.522
GO:0001997~positive regulation of the force of heart contraction by epinephrine-norepinephrine	1	1																																GO:0016241~regulation of macroautophagy	168.577	-22.3098		GO:0032102~negative regulation of response to external stimulus	387.485	39.4797
GO:0002002~regulation of angiotensin levels in blood	1	1																																GO:0008053~mitochondrial fusion	168.229	37.1608		GO:0003084~positive regulation of systemic arterial blood pressure	386.792	386.792
GO:0002009~morphogenesis of an epithelium	32	44	10.5825	-5.04448	124.629	-81.2523	22.8161	-16.4652	54.5513	-31.3284	102.682	-39.3422	81.8227	-39.0006	29.947	-29.947	23.2775	7.95876	87.8969	-54.4006	31.612	2.06549	8.55414	8.55414	9.30528	-9.30528	17.3998	-6.7232	31.5757	-4.52149	16.3266	16.3266		GO:0009636~response to toxin	168.028	126.916		GO:0032225~regulation of synaptic transmission, dopaminergic	386.792	386.792
GO:0002011~morphogenesis of an epithelial sheet	2	2	0		169.148	-169.148	135.829	-135.829	215.434	-215.434	179.322	-179.322	54.5223	-54.5223	0		0		339.711	-339.711	0		0		0		0		0		0			GO:0032497~detection of lipopolysaccharide	167.075	108.568		GO:0060135~maternal process involved in female pregnancy	382.918	-382.918
GO:0002021~response to dietary excess	6	7	0		77.4758	-36.6931	77.0582	-33.6381	121.25	-36.448	178.337	-28.42	123.447	8.64715	0		0		0		32.3361	-32.3361	0		0		0		66.6722	-8.96328	0			GO:0034104~negative regulation of tissue remodeling	166.514	-166.514		GO:0070633~transepithelial transport	382.425	-279.409
GO:0002024~diet induced thermogenesis	3	3	0		154.952	-73.3862	43.4201	43.4201	127.621	41.9821	198.139	101.694	182.476	81.7128	0		0		0		0		0		0		0		133.344	-17.9266	0			GO:0000737~DNA catabolic process, endonucleolytic	166.163	80.6088		GO:0032097~positive regulation of response to food	376.925	-376.925
GO:0002025~vasodilation by norepinephrine-epinephrine involved in regulation of systemic arterial blood pressure	3	3	0		154.952	-73.3862	43.4201	43.4201	127.621	41.9821	198.139	101.694	182.476	81.7128	0		0		0		0		0		0		0		133.344	-17.9266	0			GO:0042744~hydrogen peroxide catabolic process	165.111	137.09		GO:0032100~positive regulation of appetite	376.925	-376.925
GO:0002026~regulation of the force of heart contraction	12	12	0		76.9642	23.2555	164.115	81.1011	84.9237	-24.581	154.815	25.8869	117.282	1.62622	23.956	-23.956	0		0		13.4038	-13.4038	35.9222	-35.9222	12.4552	12.4552	0		33.7368	-33.7368	0			GO:0070301~cellular response to hydrogen peroxide	165.111	137.09		GO:0006383~transcription from RNA polymerase III promoter	372.231	-372.231
GO:0002027~regulation of heart rate	11	11	45.6902	45.6902	101.386	101.386	107.227	107.227	164.434	164.434	264.802	264.802	202.499	202.499	111.66	111.66	50.0073	50.0073	0		0		0		0		0		48.0203	-48.0203	0			GO:0043154~negative regulation of caspase activity	163.559	103.978		GO:0042744~hydrogen peroxide catabolic process	372.047	353.679
GO:0002028~regulation of sodium ion transport	5	6	0		89.7379	-89.7379	46.8196	-46.8196	96.0744	-96.0744	116.837	-116.837	85.0097	-85.0097	30.6011	-30.6011	0		0		0		0		0		0		58.2441	58.2441	0			GO:0022411~cellular component disassembly	162.664	72.5926		GO:0070301~cellular response to hydrogen peroxide	372.047	353.679
GO:0002029~desensitization of G-protein coupled receptor protein signaling pathway	2	2	0		347.695	5.18787	0		64.2294	-64.2294	72.3337	-72.3337	75.5721	-75.5721	0		0		0		80.4228	-80.4228	0		0		0		173.717	-0.590526	0			GO:0050982~detection of mechanical stimulus	161.936	-129.109		GO:0002685~regulation of leukocyte migration	370.556	-176.173
GO:0002032~desensitization of G-protein coupled receptor protein signaling pathway by arrestin	1	1																																GO:0045652~regulation of megakaryocyte differentiation	160.743	52.1478		GO:0034104~negative regulation of tissue remodeling	368.144	-368.144
GO:0002036~regulation of L-glutamate transport	1	1																																GO:0030879~mammary gland development	160.567	111.965		GO:0000737~DNA catabolic process, endonucleolytic	368.121	163.919
GO:0002040~sprouting angiogenesis	3	3	0		0		171.139	171.139	51.3099	51.3099	88.5005	88.5005	232.865	232.865	533.972	533.972	109.786	109.786	136.929	136.929	32.6037	32.6037	0		0		0		0		0			GO:0032102~negative regulation of response to external stimulus	160.157	28.6586		GO:0060558~regulation of calcidiol 1-monooxygenase activity	367.359	341.722
GO:0002051~osteoblast fate commitment	3	3	0		196.231	-196.231	126.549	-126.549	271.472	-271.472	363.79	-363.79	389.367	-389.367	0		0		144.777	-144.777	0		0		0		0		90.8528	90.8528	0			GO:0007215~glutamate signaling pathway	160.115	-122.726		GO:0019835~cytolysis	366.458	-366.458
GO:0002053~positive regulation of mesenchymal cell proliferation	6	6	14.7681	14.7681	156.84	-116.443	60.932	-27.0607	104.929	-72.0737	141.707	-30.0675	148.631	-27.2361	36.3107	36.3107	50.9468	50.9468	117.85	-117.85	31.2733	31.2733	0		0		0		123.937	39.5587	36.9472	36.9472		GO:0035235~ionotropic glutamate receptor signaling pathway	160.115	-122.726		GO:0060136~embryonic process involved in female pregnancy	360.097	152.012
GO:0002062~chondrocyte differentiation	7	9	0		22.3582	22.3582	57.716	-57.716	37.7619	-37.7619	20.3727	-20.3727	31.3691	-31.3691	0		0		0		0		0		0		0		0		0			GO:0018202~peptidyl-histidine modification	159.904	130.169		GO:0045059~positive thymic T cell selection	359.809	-315.44
GO:0002064~epithelial cell development	9	11	0		234.309	161.828	348.628	308.548	350.057	275.799	372.637	316.426	309.838	272.869	83.2636	83.2636	50.9507	50.9507	246.562	246.562	121.522	121.522	0		0		0		54.3266	-54.3266	0			GO:0000266~mitochondrial fission	159.799	33.585		GO:0031124~mRNA 3'-end processing	358.283	358.283
GO:0002070~epithelial cell maturation	4	5	0		81.5418	-81.5418	0		0		0		0		61.6219	61.6219	0		0		230.338	230.338	0		0		0		0		0			GO:0017156~calcium ion-dependent exocytosis	159.607	92.956		GO:0043154~negative regulation of caspase activity	357.677	262.595
GO:0002074~extraocular skeletal muscle development	1	1																																GO:0006997~nucleus organization	159.548	72.8116		GO:0022411~cellular component disassembly	357.003	139.568
GO:0002076~osteoblast development	5	6	0		223.409	-7.21458	235.449	83.5912	506.634	180.868	993.296	647.224	827.054	467.333	133.558	133.558	327.357	327.357	51.1105	-51.1105	0		61.0814	-61.0814	89.3513	89.3513	0		306.603	-197.58	0			GO:0031124~mRNA 3'-end processing	159.161	130.243		GO:0001958~endochondral ossification	355.966	275.282
GO:0002084~protein depalmitoylation	1	1																																GO:0060559~positive regulation of calcidiol 1-monooxygenase activity	158.718	143.6		GO:0060349~bone morphogenesis	355.966	275.282
GO:0002086~diaphragm contraction	1	1																																GO:0060135~maternal process involved in female pregnancy	156.227	-130.548		GO:0060350~endochondral bone morphogenesis	355.966	275.282
GO:0002087~regulation of respiratory gaseous exchange by neurological system process	2	4	0		0		656.636	656.636	0		0		0		0		0		0		0		215.533	-215.533	0		0		0		0			GO:0060136~embryonic process involved in female pregnancy	154.99	57.9414		GO:0032770~positive regulation of monooxygenase activity	355.585	211.68
GO:0002088~lens development in camera-type eye	11	11	24.355	24.355	53.9408	26.1597	7.52615	-7.52615	14.1798	14.1798	54.1272	23.5566	37.2187	15.0133	34.4048	34.4048	29.3457	29.3457	12.3503	-12.3503	12.1584	-12.1584	0		0		0		28.3506	-28.3506	12.6841	12.6841		GO:0032105~negative regulation of response to extracellular stimulus	154.873	-45.1726		GO:0051044~positive regulation of membrane protein ectodomain proteolysis	355.585	211.68
GO:0002089~lens morphogenesis in camera-type eye	5	5	53.581	53.581	118.67	57.5513	16.5575	-16.5575	0		54.9057	-12.3494	51.7914	2.93957	0		0		27.1707	-27.1707	26.7485	-26.7485	0		0		0		62.3713	-62.3713	0			GO:0032108~negative regulation of response to nutrient levels	154.873	-45.1726		GO:0045851~pH reduction	354.716	-354.716
GO:0002093~auditory receptor cell morphogenesis	2	2	0		0		0		0		106.801	106.801	0		0		0		0		0		0		0		0		0		0			GO:0010466~negative regulation of peptidase activity	154.56	86.2232		GO:0051452~intracellular pH reduction	354.716	-354.716
GO:0002097~tRNA wobble base modification	2	5	0		65.7831	-65.7831	172.181	-172.181	408.427	-408.427	375.43	-375.43	307.657	-307.657	92.3153	-92.3153	0		0		0		57.336	-57.336	0		0		0		0			GO:0006435~threonyl-tRNA aminoacylation	153.787	140.363		GO:0006997~nucleus organization	352.372	144.198
GO:0002098~tRNA wobble uridine modification	2	5	0		65.7831	-65.7831	172.181	-172.181	408.427	-408.427	375.43	-375.43	307.657	-307.657	92.3153	-92.3153	0		0		0		57.336	-57.336	0		0		0		0			GO:0008654~phospholipid biosynthetic process	153.607	82.2818		GO:0030330~DNA damage response, signal transduction by p53 class mediator	352.126	255.551
GO:0002200~somatic diversification of immune receptors	13	17	0		67.8392	-67.8392	42.8629	-42.8629	57.4919	-57.4919	168.402	-17.3944	107.83	-107.83	11.3005	-11.3005	20.8771	20.8771	28.1605	-28.1605	0		0		38.1352	6.02416	62.294	-62.294	26.1247	26.1247	0			GO:0002504~antigen processing and presentation of peptide or polysaccharide antigen via MHC class II	153.59	-132.385		GO:0006509~membrane protein ectodomain proteolysis	351.056	-244.673
GO:0002204~somatic recombination of immunoglobulin genes during immune response	7	8	0		0		19.3421	-19.3421	0		99.8653	-99.8653	107.894	-107.894	0		0		0		0		0		29.8174	-29.8174	0		48.5173	48.5173	0			GO:0008637~apoptotic mitochondrial changes	152.926	58.4253		GO:0033619~membrane protein proteolysis	351.056	-244.673
GO:0002208~somatic diversification of immunoglobulins during immune response	7	8	0		0		19.3421	-19.3421	0		99.8653	-99.8653	107.894	-107.894	0		0		0		0		0		29.8174	-29.8174	0		48.5173	48.5173	0			GO:0001938~positive regulation of endothelial cell proliferation	152.289	113.317		GO:0017156~calcium ion-dependent exocytosis	350.79	193.568
GO:0002209~behavioral defense response	3	5	0		176.751	-176.751	65.5858	-65.5858	57.5981	-57.5981	104.694	-104.694	69.2385	-69.2385	0		0		59.6554	-59.6554	0		53.8589	53.8589	0		0		0		0			GO:0006097~glyoxylate cycle	151.438	134.631		GO:0007040~lysosome organization	350.361	-124.902
GO:0002218~activation of innate immune response	5	9	0		0		27.079	-27.079	0		34.0984	-34.0984	0		0		0		0		0		0		0		0		0		0			GO:0030511~positive regulation of transforming growth factor beta receptor signaling pathway	151.185	47.8885		GO:0031077~post-embryonic camera-type eye development	349.896	-198.582
GO:0002221~pattern recognition receptor signaling pathway	5	8	0		0		27.079	-27.079	0		34.0984	-34.0984	0		0		0		0		0		0		0		0		0		0			GO:0034612~response to tumor necrosis factor	150.588	-54.916		GO:0048563~post-embryonic organ morphogenesis	349.896	-198.582
GO:0002224~toll-like receptor signaling pathway	5	7	0		0		27.079	-27.079	0		34.0984	-34.0984	0		0		0		0		0		0		0		0		0		0			GO:0046825~regulation of protein export from nucleus	150.524	-127.936		GO:0032319~regulation of Rho GTPase activity	348.335	93.412
GO:0002228~natural killer cell mediated immunity	3	4	0		181.64	-181.64	72.1355	-72.1355	76.1064	-76.1064	121.219	-121.219	271.142	-271.142	32.0134	-32.0134	0		247.93	-247.93	76.3484	76.3484	0		0		0		68.9966	68.9966	0			GO:0051131~chaperone-mediated protein complex assembly	149.985	-109.549		GO:0019882~antigen processing and presentation	348.312	-293.3
GO:0002237~response to molecule of bacterial origin	23	34	14.2592	14.2592	147.075	63.3017	126.886	93.326	133.149	72.1677	268.637	166.664	269.906	37.1964	25.9505	-25.9505	66.6697	-20.1033	134.883	47.2516	0		12.1352	12.1352	25.6604	13.4104	48.6229	13.1767	128.762	-69.436	16.342	16.342		GO:0050710~negative regulation of cytokine secretion	149.71	49.4766		GO:0008654~phospholipid biosynthetic process	347.271	180.415
GO:0002244~hemopoietic progenitor cell differentiation	4	6	65.1843	-65.1843	247.068	-158.574	290.097	-85.6685	218.888	38.4874	183.871	-95.1015	160.515	-72.7885	0		134.793	-134.793	99.5657	99.5657	0		0		0		0		0		87.3175	-87.3175		GO:0043367~CD4-positive, alpha beta T cell differentiation	148.285	8.94548		GO:0050982~detection of mechanical stimulus	346.62	-346.62
GO:0002246~healing during inflammatory response	3	3	0		130.081	130.081	0		0		0		0		0		0		151.847	151.847	78.9047	-78.9047	0		0		0		0		0			GO:0034637~cellular carbohydrate biosynthetic process	148.212	83.2213		GO:0043392~negative regulation of DNA binding	346.154	157.517
GO:0002248~connective tissue replacement during inflammatory response	2	2	0		0		0		0		0		0		0		0		141.494	141.494	0		0		0		0		0		0			GO:0060068~vagina development	148.078	137.055		GO:0043433~negative regulation of transcription factor activity	346.154	157.517
GO:0002250~adaptive immune response	31	40	0		133.489	34.3872	143.325	15.763	143.884	-6.01577	282.283	-155.387	253.555	-39.4898	92.6363	9.02774	101.922	0.490513	90.5578	18.2329	16.8206	1.34955	3.00267	-3.00267	28.063	-28.063	0		35.4245	22.1723	0			GO:0043631~RNA polyadenylation	147.226	93.9436		GO:0002064~epithelial cell development	345.29	293.411
GO:0002252~immune effector process	48	70	0		122.927	-10.4907	101.713	-8.61672	125.003	-19.7352	240.38	-91.032	206.385	-55.6361	69.3952	-3.73723	65.8529	0.344752	89.1216	2.19247	31.1821	21.1903	1.93922	-1.93922	24.104	-12.1441	31.6774	-2.06513	26.7272	18.1685	6.00271	6.00271		GO:0008154~actin polymerization or depolymerization	146.977	126.842		GO:0010466~negative regulation of peptidase activity	344.799	213.446
GO:0002253~activation of immune response	30	47	10.0283	10.0283	79.3067	29.2902	81.1549	48.0342	101.252	70.8879	136.971	31.4168	100.4	30.6581	56.996	48.0568	63.5816	42.2451	42.8188	42.8188	15.7144	-15.7144	0		0		6.35991	-6.35991	0		11.6423	-11.6423		GO:0009303~rRNA transcription	146.659	103.727		GO:0046174~polyol catabolic process	343.191	-343.191
GO:0002260~lymphocyte homeostasis	12	17	41.9831	41.9831	159.175	70.799	103.434	27.3541	70.4842	-30.7763	144.514	-15.7487	154.308	-37.0258	143.089	69.3825	82.467	45.5629	9.72367	9.72367	128.366	39.4168	0		0		0		18.8587	18.8587	7.29799	7.29799		GO:0002821~positive regulation of adaptive immune response	146.484	73.5888		GO:0032104~regulation of response to extracellular stimulus	341.961	-216.445
GO:0002262~myeloid cell homeostasis	6	8	60.0315	60.0315	154.081	154.081	35.1573	35.1573	0		76.0346	76.0346	75.7993	75.7993	68.0761	68.0761	49.9584	49.9584	0		27.5571	-27.5571	0		0		0		0		0			GO:0002824~positive regulation of adaptive immune response based on somatic recombination of immune receptors built from immunoglobulin superfamily domains	146.484	73.5888		GO:0032107~regulation of response to nutrient levels	341.961	-216.445
GO:0002263~cell activation during immune response	10	17	19.433	-19.433	168.683	103.423	158.818	109.713	198.685	115.696	248.052	141.784	304.323	135.687	91.1585	-17.8819	41.9437	15.7842	93.0511	65.0271	0		0		0		0		104.217	-61.7773	63.74	-6.11398		GO:0019344~cysteine biosynthetic process	146.34	-137.086		GO:0046325~negative regulation of glucose import	341.152	341.152
GO:0002274~myeloid leukocyte activation	13	19	10.3578	10.3578	125.747	-85.6863	115.939	-95.1278	167.148	-104.045	223.64	-125.064	212.229	-151.527	75.8546	-75.8546	50.3059	-50.3059	207.442	-128.069	0		0		0		0		34.2822	34.2822	22.1639	22.1639		GO:0006265~DNA topological change	145.752	-42.2044		GO:0002478~antigen processing and presentation of exogenous peptide antigen	340.37	-325.58
GO:0002275~myeloid cell activation during immune response	3	7	0		66.5414	66.5414	45.0918	45.0918	136.723	136.723	275.891	151.27	248.709	14.3296	84.8897	-84.8897	0		100.962	100.962	0		0		0		0		70.7321	70.7321	96.0434	96.0434		GO:0015695~organic cation transport	145.479	-55.4338		GO:0043279~response to alkaloid	338.873	229.74
GO:0002281~macrophage activation during immune response	1	3																																GO:0016338~calcium-independent cell-cell adhesion	145.305	-59.7105		GO:0008037~cell recognition	338.565	279.932
GO:0002285~lymphocyte activation during immune response	7	10	27.7615	-27.7615	215.984	122.756	215.927	145.777	226.266	107.71	237.131	140.333	330.968	189.792	93.1224	11.5585	59.9196	22.5488	89.9139	49.8796	0		0		0		0		118.567	-118.567	49.8957	-49.8957		GO:0002064~epithelial cell development	144.806	118.896		GO:0034380~high-density lipoprotein particle assembly	337.667	-337.667
GO:0002286~T cell activation during immune response	6	7	32.3884	-32.3884	251.982	143.215	251.915	170.073	249.063	110.748	276.652	163.721	386.129	221.424	47.5789	-47.5789	21.7997	-21.7997	104.9	58.1928	0		0		0		0		138.328	-138.328	58.2117	-58.2117		GO:0035022~positive regulation of Rac protein signal transduction	144.704	144.704		GO:0043631~RNA polyadenylation	337.32	259.818
GO:0002287~alpha-beta T cell activation during immune response	2	2	97.1651	-97.1651	314.279	120.836	200.483	41.8519	334.513	-15.4332	616.9	473.437	566.084	253.917	142.737	-142.737	65.399	-65.399	63.9087	63.9087	0		0		0		0		342.845	-342.845	0			GO:0009954~proximal/distal pattern formation	144.565	-47.2265		GO:0002718~regulation of cytokine production during immune response	336.951	135.77
GO:0002291~T cell activation via T cell receptor contact with antigen bound to MHC molecule on antigen presenting cell	1	1																																GO:0007339~binding of sperm to zona pellucida	144.524	131.401		GO:0002821~positive regulation of adaptive immune response	336.887	188.143
GO:0002292~T cell differentiation during immune response	2	2	97.1651	-97.1651	314.279	120.836	200.483	41.8519	334.513	-15.4332	616.9	473.437	566.084	253.917	142.737	-142.737	65.399	-65.399	63.9087	63.9087	0		0		0		0		342.845	-342.845	0			GO:0009988~cell-cell recognition	144.524	131.401		GO:0002824~positive regulation of adaptive immune response based on somatic recombination of immune receptors built from immunoglobulin superfamily domains	336.887	188.143
GO:0002293~alpha-beta T cell differentiation during immune response	2	2	97.1651	-97.1651	314.279	120.836	200.483	41.8519	334.513	-15.4332	616.9	473.437	566.084	253.917	142.737	-142.737	65.399	-65.399	63.9087	63.9087	0		0		0		0		342.845	-342.845	0			GO:0035036~sperm-egg recognition	144.524	131.401		GO:0034637~cellular carbohydrate biosynthetic process	334.202	206.688
GO:0002294~CD4-positive, alpha-beta T cell differentiation during immune response	2	2	97.1651	-97.1651	314.279	120.836	200.483	41.8519	334.513	-15.4332	616.9	473.437	566.084	253.917	142.737	-142.737	65.399	-65.399	63.9087	63.9087	0		0		0		0		342.845	-342.845	0			GO:0001502~cartilage condensation	144.087	132.662		GO:0000272~polysaccharide catabolic process	334.191	-181.948
GO:0002309~T cell proliferation during immune response	1	1																																GO:0008629~induction of apoptosis by intracellular signals	144.056	81.9138		GO:0007603~phototransduction, visible light	333.209	333.209
GO:0002312~B cell activation during immune response	1	3																																GO:0009886~post-embryonic morphogenesis	143.006	-50.852		GO:0051291~protein heterooligomerization	332.787	332.787
GO:0002313~mature B cell differentiation during immune response	1	3																																GO:0048569~post-embryonic organ development	143.006	-50.852		GO:0048661~positive regulation of smooth muscle cell proliferation	331.815	228.559
GO:0002314~germinal center B cell differentiation	1	1																																GO:0019882~antigen processing and presentation	142.872	-105.358		GO:0000060~protein import into nucleus, translocation	331.431	261.249
GO:0002318~myeloid progenitor cell differentiation	1	2																																GO:0035115~embryonic forelimb morphogenesis	142.659	-31.8586		GO:0030511~positive regulation of transforming growth factor beta receptor signaling pathway	331.094	84.5485
GO:0002320~lymphoid progenitor cell differentiation	2	3	130.369	-130.369	405.643	-405.643	375.766	-375.766	180.401	-180.401	278.973	-278.973	233.304	-233.304	0		269.586	-269.586	0		0		0		0		0		0		0			GO:0002478~antigen processing and presentation of exogenous peptide antigen	142.591	-113.197		GO:0009636~response to toxin	331.029	269.677
GO:0002326~B cell lineage commitment	2	4	0		301.893	-301.893	140.502	-140.502	136.93	-136.93	255.33	-255.33	201.475	-201.475	0		0		70.0601	-70.0601	0		0		0		0		0		0			GO:0042345~regulation of NF-kappaB import into nucleus	142.48	111.919		GO:0042345~regulation of NF-kappaB import into nucleus	329.824	329.824
GO:0002335~mature B cell differentiation	1	3																																GO:0006465~signal peptide processing	142.467	127.058		GO:0000266~mitochondrial fission	329.469	-102.498
GO:0002339~B cell selection	1	2																																GO:0031058~positive regulation of histone modification	142.083	-82.4644		GO:0043249~erythrocyte maturation	329.189	34.5019
GO:0002347~response to tumor cell	2	4	71.8185	-71.8185	217.255	-217.255	45.7328	-45.7328	138.482	-138.482	251.215	-251.215	248.058	-248.058	70.6566	-70.6566	0		70.0601	-70.0601	0		0		0		0		0		0			GO:0000086~G2/M transition of mitotic cell cycle	141.913	55.2008		GO:0001938~positive regulation of endothelial cell proliferation	327.777	267.387
GO:0002352~B cell negative selection	1	2																																GO:0009595~detection of biotic stimulus	141.787	-3.42777		GO:0015904~tetracycline transport	327.056	32.9105
GO:0002358~B cell homeostatic proliferation	1	3																																GO:0043279~response to alkaloid	141.409	96.5985		GO:0009954~proximal/distal pattern formation	325.467	-118.633
GO:0002360~T cell lineage commitment	3	5	0		201.262	-201.262	93.6679	-93.6679	91.2865	-91.2865	170.22	-170.22	134.317	-134.317	0		0		46.7067	-46.7067	0		0		0		0		0		0			GO:0060263~regulation of respiratory burst	141.247	-0.264499		GO:0043367~CD4-positive, alpha beta T cell differentiation	324.038	87.9206
GO:0002366~leukocyte activation during immune response	10	17	19.433	-19.433	168.683	103.423	158.818	109.713	198.685	115.696	248.052	141.784	304.323	135.687	91.1585	-17.8819	41.9437	15.7842	93.0511	65.0271	0		0		0		0		104.217	-61.7773	63.74	-6.11398		GO:0031503~protein complex localization	140.682	-109.382		GO:0007339~binding of sperm to zona pellucida	323.222	323.222
GO:0002367~cytokine production during immune response	2	2	0		0		67.6974	-67.6974	0		85.246	-85.246	0		0		0		0		0		0		0		0		0		0			GO:0045851~pH reduction	140.572	-116.298		GO:0009988~cell-cell recognition	323.222	323.222
GO:0002368~B cell cytokine production	1	1																																GO:0051452~intracellular pH reduction	140.572	-116.298		GO:0035036~sperm-egg recognition	323.222	323.222
GO:0002377~immunoglobulin production	15	18	0		62.8142	-62.8142	37.1478	-37.1478	49.8263	-49.8263	145.948	-15.0751	93.4529	-93.4529	9.7938	-9.7938	18.0935	18.0935	15.7885	-15.7885	68.7846	68.7846	0		33.0505	5.22094	53.9881	-53.9881	22.6414	22.6414	0			GO:0008286~insulin receptor signaling pathway	140.045	98.1271		GO:0002455~humoral immune response mediated by circulating immunoglobulin	321.328	154.609
GO:0002381~immunoglobulin production during immune response	8	9	0		0		16.9243	-16.9243	0		87.3821	-87.3821	94.4068	-94.4068	0		0		0		0		0		26.0903	-26.0903	0		42.4527	42.4527	0			GO:0010670~positive regulation of oxygen and reactive oxygen species metabolic process	139.703	27.4495		GO:0006958~complement activation, classical pathway	321.328	154.609
GO:0002428~antigen processing and presentation of peptide antigen via MHC class Ib	1	1																																GO:0015904~tetracycline transport	139.615	20.0437		GO:0033209~tumor necrosis factor-mediated signaling pathway	320.418	320.418
GO:0002429~immune response-activating cell surface receptor signaling pathway	15	22	20.0566	20.0566	46.4727	46.4727	32.0964	32.0964	40.6902	40.6902	44.4569	44.4569	11.6969	11.6969	0		0		26.5509	26.5509	31.4288	-31.4288	0		0		12.7198	-12.7198	0		23.2847	-23.2847		GO:0007044~cell-substrate junction assembly	139.178	94.1571		GO:0048149~behavioral response to ethanol	317.14	69.6521
GO:0002437~inflammatory response to antigenic stimulus	2	3	0		247.924	247.924	303.932	303.932	818.092	818.092	1193.42	947.843	643.67	643.67	74.6566	74.6566	154.806	154.806	0		0		87.3591	87.3591	0		0		170.08	-170.08	0			GO:0048871~multicellular organismal homeostasis	138.978	101.239		GO:0008637~apoptotic mitochondrial changes	316.763	102.235
GO:0002438~acute inflammatory response to antigenic stimulus	1	1																																GO:0030513~positive regulation of BMP signaling pathway	138.43	-120.369		GO:0048821~erythrocyte development	316.627	-25.6742
GO:0002439~chronic inflammatory response to antigenic stimulus	1	1																																GO:0001541~ovarian follicle development	138.251	98.0569		GO:0043586~tongue development	316.202	-316.202
GO:0002440~production of molecular mediator of immune response	15	18	0		62.8142	-62.8142	37.1478	-37.1478	49.8263	-49.8263	145.948	-15.0751	93.4529	-93.4529	9.7938	-9.7938	18.0935	18.0935	15.7885	-15.7885	68.7846	68.7846	0		33.0505	5.22094	53.9881	-53.9881	22.6414	22.6414	0			GO:0001844~protein insertion into mitochondrial membrane during induction of apoptosis	137.975	114.121		GO:0002097~tRNA wobble base modification	315.924	-315.924
GO:0002443~leukocyte mediated immunity	34	45	0		144.599	14.1355	131.161	0.269331	152.572	-3.95825	287.492	-133.053	268.21	-66.3815	93.8866	-1.19298	92.9293	0.447232	112.181	3.11353	22.1094	8.00342	2.73773	-2.73773	25.5869	-25.5869	0		37.7325	25.6496	8.47442	8.47442		GO:0051204~protein insertion into mitochondrial membrane	137.975	114.121		GO:0002098~tRNA wobble uridine modification	315.924	-315.924
GO:0002444~myeloid leukocyte mediated immunity	3	5	0		66.5414	66.5414	45.0918	45.0918	136.723	136.723	357.514	69.6468	214.856	48.1825	84.8897	-84.8897	0		100.962	100.962	0		0		0		0		0		96.0434	96.0434		GO:0002904~positive regulation of B cell apoptosis	137.91	99.1391		GO:0034227~tRNA thio-modification	315.924	-315.924
GO:0002445~type II hypersensitivity	1	1																																GO:0008037~cell recognition	137.465	103.562		GO:0009303~rRNA transcription	315.566	257.621
GO:0002446~neutrophil mediated immunity	1	2																																GO:0032465~regulation of cytokinesis	136.489	-112.15		GO:0045039~protein import into mitochondrial inner membrane	314.973	-207.055
GO:0002448~mast cell mediated immunity	1	2																																GO:0001958~endochondral ossification	136.268	90.7529		GO:0007259~JAK-STAT cascade	314.52	279.243
GO:0002449~lymphocyte mediated immunity	31	40	0		150.999	16.8772	150.297	8.79171	150.434	-12.5653	292.868	-165.972	281.078	-67.0135	94.7581	6.90593	101.922	0.490513	114.207	-5.41592	24.249	8.77794	3.00267	-3.00267	28.063	-28.063	0		41.384	28.1319	0			GO:0060349~bone morphogenesis	136.268	90.7529		GO:0050709~negative regulation of protein secretion	313.19	91.9994
GO:0002455~humoral immune response mediated by circulating immunoglobulin	10	14	0		180.334	30.285	233.219	160.855	316.378	225.287	387.995	93.7998	347.719	138.493	170.988	144.17	190.745	126.735	64.6056	64.6056	0		0		0		0		0		0			GO:0060350~endochondral bone morphogenesis	136.268	90.7529		GO:0046825~regulation of protein export from nucleus	312.894	-312.894
GO:0002456~T cell mediated immunity	1	4																																GO:0000768~syncytium formation by plasma membrane fusion	135.753	127.82		GO:0045995~regulation of embryonic development	312.462	210.067
GO:0002457~T cell antigen processing and presentation	1	1																																GO:0007520~myoblast fusion	135.753	127.82		GO:0035022~positive regulation of Rac protein signal transduction	311.566	311.566
GO:0002460~adaptive immune response based on somatic recombination of immune receptors built from immunoglobulin superfamily domains	31	40	0		133.489	34.3872	143.325	15.763	143.884	-6.01577	282.283	-155.387	253.555	-39.4898	92.6363	9.02774	101.922	0.490513	90.5578	18.2329	16.8206	1.34955	3.00267	-3.00267	28.063	-28.063	0		35.4245	22.1723	0			GO:0001783~B cell apoptosis	135.607	-1.83066		GO:0060044~negative regulation of cardiac muscle cell proliferation	309.64	309.64
GO:0002474~antigen processing and presentation of peptide antigen via MHC class I	10	15	0		41.8501	-41.8501	276.341	-276.341	441.184	-441.184	977.762	-977.762	1080.51	-1080.51	306.257	-306.257	511.615	-511.615	43.0353	-43.0353	140.019	-140.019	26.7064	-26.7064	117.512	-117.512	40.7631	-40.7631	236.106	236.106	0			GO:0048520~positive regulation of behavior	134.563	-18.2966		GO:0021872~generation of neurons in the forebrain	307.278	-307.278
GO:0002475~antigen processing and presentation via MHC class Ib	3	3	0		110.035	110.035	60.9625	60.9625	0		205.074	-109.279	659.047	-659.047	99.8782	-99.8782	283.79	-283.79	46.4916	46.4916	50.5049	-50.5049	0		46.9584	-46.9584	135.877	-135.877	176.311	176.311	0			GO:0050920~regulation of chemotaxis	134.563	-18.2966		GO:0021879~forebrain neuron differentiation	307.278	-307.278
GO:0002477~antigen processing and presentation of exogenous peptide antigen via MHC class Ib	1	1																																GO:0050921~positive regulation of chemotaxis	134.563	-18.2966		GO:0008306~associative learning	306.597	20.1467
GO:0002478~antigen processing and presentation of exogenous peptide antigen	9	12	0		136.44	-26.1265	168.69	-168.69	234.719	-203.606	489.829	-461.782	468.241	-468.241	71.7355	-71.7355	172.272	-172.272	142.251	-106.869	42.7623	-42.7623	0		48.6072	-48.6072	45.2923	-45.2923	118.032	118.032	0			GO:0032890~regulation of organic acid transport	134.11	134.11		GO:0006639~acylglycerol metabolic process	306.103	223.568
GO:0002481~antigen processing and presentation of exogenous protein antigen via MHC class Ib, TAP-dependent	1	1																																GO:0043392~negative regulation of DNA binding	133.944	52.5342		GO:0048871~multicellular organismal homeostasis	305.863	265.503
GO:0002495~antigen processing and presentation of peptide antigen via MHC class II	6	9	0		204.659	-39.1898	253.034	-253.034	352.078	-305.409	747.855	-705.785	383.099	-383.099	58.457	-58.457	125.419	-125.419	213.376	-160.303	64.1435	-64.1435	0		52.2012	-52.2012	0		88.8904	88.8904	0			GO:0043433~negative regulation of transcription factor activity	133.944	52.5342		GO:0034384~high-density lipoprotein particle clearance	305.335	-305.335
GO:0002504~antigen processing and presentation of peptide or polysaccharide antigen via MHC class II	10	17	0		174.529	-75.2474	239.75	-239.75	360.05	-332.048	618.417	-593.175	402.64	-402.64	80.4044	-80.4044	140.145	-140.145	139.696	-107.852	50.0452	-50.0452	0		31.3207	-31.3207	0		66.8536	66.8536	0			GO:0000186~activation of MAPKK activity	133.583	12.4015		GO:0006265~DNA topological change	305.16	-106.969
GO:0002520~immune system development	101	131	12.4075	0.140212	100.448	-28.4112	86.8156	-3.73078	116.882	-11.9494	166.018	2.10308	149.762	-25.9049	50.603	11.259	50.6818	-2.28431	51.5862	-20.2391	37.5478	31.3232	3.63033	-0.170566	6.40333	-0.719441	7.66183	-7.66183	34.2463	7.62815	5.51393	-3.24322		GO:0000038~very-long-chain fatty acid metabolic process	132.766	132.766		GO:0045069~regulation of viral genome replication	304.833	241.165
GO:0002521~leukocyte differentiation	41	61	20.1254	-2.55516	127.221	-5.72444	83.9181	-15.2481	119.437	-12.5269	176.471	10.4399	142.472	-22.5345	44.5203	-1.09602	63.7571	-5.69904	75.5735	-10.9935	32.9154	17.5816	6.45644	2.0664	10.7085	3.29328	18.8743	-18.8743	49.4746	0.894352	10.7862	-10.7862		GO:0032319~regulation of Rho GTPase activity	132.269	50.9235		GO:0032095~regulation of response to food	304.015	-304.015
GO:0002524~hypersensitivity	1	1																																GO:0070227~lymphocyte apoptosis	131.875	40.2495		GO:0032098~regulation of appetite	304.015	-304.015
GO:0002526~acute inflammatory response	32	43	4.25749	4.25749	157.483	104.426	97.2605	60.7274	149.593	83.9568	255.442	42.8328	235.943	67.9826	88.1665	37.908	60.3637	40.3607	90.2691	84.0851	22.0863	-22.0863	7.79032	7.79032	0		20.2054	20.2054	21.1379	1.2357	0			GO:0043536~positive regulation of blood vessel endothelial cell migration	131.742	40.1692		GO:0010670~positive regulation of oxygen and reactive oxygen species metabolic process	303.881	-117.07
GO:0002532~production of molecular mediator of acute inflammatory response	2	3	0		0		0		147.729	-147.729	130.002	-130.002	161.072	-161.072	0		0		49.4718	-49.4718	0		0		0		0		0		0			GO:0006283~transcription-coupled nucleotide-excision repair	131.548	-109.179		GO:0030100~regulation of endocytosis	303.176	258.633
GO:0002536~respiratory burst during acute inflammatory response	1	1																																GO:0008340~determination of adult life span	131.504	-131.504		GO:0015695~organic cation transport	302.96	-115.065
GO:0002537~production of nitric oxide during acute inflammatory response	1	1																																GO:0030852~regulation of granulocyte differentiation	131.504	-131.504		GO:0048147~negative regulation of fibroblast proliferation	302.716	230.285
GO:0002541~activation of plasma proteins involved in acute inflammatory response	11	19	0		163.94	27.5318	212.017	146.232	287.616	204.806	352.723	85.2725	316.109	125.903	155.444	131.064	173.404	115.214	80.4055	80.4055	0		0		0		0		0		0			GO:0030853~negative regulation of granulocyte differentiation	131.504	-131.504		GO:0046340~diacylglycerol catabolic process	301.773	-301.773
GO:0002544~chronic inflammatory response	3	3	0		165.283	165.283	384.256	384.256	545.395	545.395	980.14	447.367	698.083	213.046	603.884	98.5393	103.204	103.204	136.929	136.929	0		58.2394	58.2394	0		0		113.387	-113.387	0			GO:0045124~regulation of bone resorption	131.504	-131.504		GO:0060620~regulation of cholesterol import	301.773	-301.773
GO:0002548~monocyte chemotaxis	1	1																																GO:0045409~negative regulation of interleukin-6 biosynthetic process	131.504	-131.504		GO:0060621~negative regulation of cholesterol import	301.773	-301.773
GO:0002562~somatic diversification of immune receptors via germline recombination within a single locus	11	15	0		80.1736	-80.1736	50.6561	-50.6561	67.945	-67.945	109.789	-109.789	127.436	-127.436	13.3552	-13.3552	0		33.2806	-33.2806	0		0		18.9747	-18.9747	0		30.8747	30.8747	0			GO:0045655~regulation of monocyte differentiation	131.504	-131.504		GO:0008286~insulin receptor signaling pathway	301.436	219.186
GO:0002566~somatic diversification of immune receptors via somatic mutation	3	3	0		69.8669	-69.8669	55.9092	-55.9092	81.2454	-81.2454	327.183	327.183	55.9653	-55.9653	48.969	-48.969	90.4673	90.4673	0		0		0		95.6787	95.6787	269.941	-269.941	0		0			GO:0046850~regulation of bone remodeling	131.504	-131.504		GO:0014066~regulation of phosphoinositide 3-kinase cascade	299.254	-299.254
GO:0002573~myeloid leukocyte differentiation	8	14	32.5922	-32.5922	117.965	44.8935	202.365	49.3706	272.58	225.812	253.122	192.347	183.433	119.08	18.6641	18.6641	106.098	-28.6951	75.3889	75.3889	11.479	11.479	21.8398	21.8398	0		0		42.52	-42.52	55.2795	-55.2795		GO:0008343~adult feeding behavior	131.368	-131.368		GO:0014068~positive regulation of phosphoinositide 3-kinase cascade	299.254	-299.254
GO:0002577~regulation of antigen processing and presentation	1	1																																GO:0008306~associative learning	130.915	17.2191		GO:0008629~induction of apoptosis by intracellular signals	298.807	164.9
GO:0002578~negative regulation of antigen processing and presentation	1	1																																GO:0032094~response to food	130.788	82.5622		GO:0045682~regulation of epidermis development	298.294	88.2937
GO:0002580~regulation of antigen processing and presentation of peptide or polysaccharide antigen via MHC class II	1	1																																GO:0008635~activation of caspase activity by cytochrome c	130.7	62.6842		GO:0031503~protein complex localization	297.498	-297.498
GO:0002581~negative regulation of antigen processing and presentation of peptide or polysaccharide antigen via MHC class II	1	1																																GO:0034644~cellular response to UV	130.7	62.6842		GO:0043618~regulation of transcription from RNA polymerase II promoter in response to stress	297.189	297.189
GO:0002604~regulation of dendritic cell antigen processing and presentation	1	1																																GO:0043101~purine salvage	130.697	-10.1664		GO:0043619~regulation of transcription from RNA polymerase II promoter in response to oxidative stress	297.189	297.189
GO:0002605~negative regulation of dendritic cell antigen processing and presentation	1	1																																GO:0045059~positive thymic T cell selection	130.595	-89.6237		GO:0043620~regulation of transcription in response to stress	297.189	297.189
GO:0002634~regulation of germinal center formation	1	2																																GO:0050795~regulation of behavior	130.19	-12.5196		GO:0009595~detection of biotic stimulus	297.061	-33.5209
GO:0002636~positive regulation of germinal center formation	1	2																																GO:0032097~positive regulation of response to food	129.953	-129.953		GO:0030856~regulation of epithelial cell differentiation	295.329	260.639
GO:0002637~regulation of immunoglobulin production	13	15	17.8831	17.8831	94.9296	23.3304	69.3119	28.6999	189.49	107.796	210.448	131.168	232.351	151.182	11.4856	11.4856	23.8162	23.8162	18.2175	-18.2175	0		13.4399	13.4399	0		0		26.1662	-26.1662	8.23234	-8.23234		GO:0032100~positive regulation of appetite	129.953	-129.953		GO:0050917~sensory perception of umami taste	294.781	218.465
GO:0002639~positive regulation of immunoglobulin production	3	4	0		155.132	-155.132	127.901	-48.0848	177.003	-177.003	225.604	-117.944	175.868	-175.868	0		0		78.9423	-78.9423	0		0		0		0		0		0			GO:0045940~positive regulation of steroid metabolic process	129.865	21.2939		GO:0001678~cellular glucose homeostasis	294.651	-294.651
GO:0002643~regulation of tolerance induction	2	4	132.51	-132.51	83.4141	-83.4141	192.315	-192.315	68.4645	-68.4645	163.232	-163.232	99.3208	-99.3208	88.8361	-88.8361	253.406	-253.406	0		0		0		0		0		0		0			GO:0010811~positive regulation of cell-substrate adhesion	129.566	55.036		GO:0016338~calcium-independent cell-cell adhesion	294.225	-200.165
GO:0002645~positive regulation of tolerance induction	2	4	132.51	-132.51	83.4141	-83.4141	192.315	-192.315	68.4645	-68.4645	163.232	-163.232	99.3208	-99.3208	88.8361	-88.8361	253.406	-253.406	0		0		0		0		0		0		0			GO:0016051~carbohydrate biosynthetic process	129.449	59.6599		GO:0006166~purine ribonucleoside salvage	293.5	-80.3199
GO:0002664~regulation of T cell tolerance induction	2	4	132.51	-132.51	83.4141	-83.4141	192.315	-192.315	68.4645	-68.4645	163.232	-163.232	99.3208	-99.3208	88.8361	-88.8361	253.406	-253.406	0		0		0		0		0		0		0			GO:0016045~detection of bacterium	129.434	-81.5908		GO:0043174~nucleoside salvage	293.5	-80.3199
GO:0002666~positive regulation of T cell tolerance induction	2	4	132.51	-132.51	83.4141	-83.4141	192.315	-192.315	68.4645	-68.4645	163.232	-163.232	99.3208	-99.3208	88.8361	-88.8361	253.406	-253.406	0		0		0		0		0		0		0			GO:0048661~positive regulation of smooth muscle cell proliferation	129.243	71.1331		GO:0008217~regulation of blood pressure	293.365	195.47
GO:0002667~regulation of T cell anergy	2	3	132.51	-132.51	83.4141	-83.4141	192.315	-192.315	68.4645	-68.4645	163.232	-163.232	99.3208	-99.3208	88.8361	-88.8361	253.406	-253.406	0		0		0		0		0		0		0			GO:0021872~generation of neurons in the forebrain	128.868	-109.961		GO:0006638~neutral lipid metabolic process	293.349	214.253
GO:0002669~positive regulation of T cell anergy	2	3	132.51	-132.51	83.4141	-83.4141	192.315	-192.315	68.4645	-68.4645	163.232	-163.232	99.3208	-99.3208	88.8361	-88.8361	253.406	-253.406	0		0		0		0		0		0		0			GO:0021879~forebrain neuron differentiation	128.868	-109.961		GO:0060263~regulation of respiratory burst	293.097	2.85125
GO:0002673~regulation of acute inflammatory response	4	9	0		339.596	186.952	540.716	444.469	739.295	614.866	798.472	406.015	708.819	506.713	467.746	467.746	445.649	364.705	161.514	161.514	0		0		0		0		30.5252	30.5252	0			GO:0060058~positive regulation of apoptosis involved in mammary gland involution	128.575	117.552		GO:0051181~cofactor transport	293.031	81.1172
GO:0002674~negative regulation of acute inflammatory response	1	2																																GO:0005979~regulation of glycogen biosynthetic process	128.435	128.435		GO:0046427~positive regulation of JAK-STAT cascade	292.308	232.119
GO:0002675~positive regulation of acute inflammatory response	2	5	0		526.548	526.548	985.184	985.184	1354.16	1354.16	1327.27	1081.7	1215.53	1215.53	787.896	787.896	793.701	793.701	323.028	323.028	0		0		0		0		0		0			GO:0010962~regulation of glucan biosynthetic process	128.435	128.435		GO:0016051~carbohydrate biosynthetic process	292.197	144.926
GO:0002679~respiratory burst during defense response	1	1																																GO:0032881~regulation of polysaccharide metabolic process	128.435	128.435		GO:0002541~activation of plasma proteins involved in acute inflammatory response	292.116	140.553
GO:0002683~negative regulation of immune system process	28	32	32.66	13.73	105.83	62.0565	190.496	62.1917	159.622	35.6106	251.009	-23.661	179.993	33.272	142.155	58.1075	93.3989	-7.30142	108.912	66.1743	44.5289	-5.15429	9.9682	9.9682	11.9118	-11.9118	5.68347	5.68347	46.5902	-19.1457	27.429	5.33431		GO:0032885~regulation of polysaccharide biosynthetic process	128.435	128.435		GO:0006956~complement activation	292.116	140.553
GO:0002684~positive regulation of immune system process	90	132	38.0669	27.8731	121.594	28.7693	98.9607	8.68493	105.386	-7.83455	188.76	-52.0441	181.957	-34.0736	71.2003	-9.22616	62.2704	-19.9685	62.4346	-17.5947	16.8445	-12.0442	0		8.61772	-8.61772	6.43136	-6.43136	32.328	0.37898	4.70126	-4.70126		GO:0045725~positive regulation of glycogen biosynthetic process	128.435	128.435		GO:0045429~positive regulation of nitric oxide biosynthetic process	292	134.091
GO:0002685~regulation of leukocyte migration	6	8	22.4418	22.4418	347.333	-131.702	284.666	-64.0222	317.368	-191.362	400.403	-310.67	479.787	-138.637	191.34	-69.2123	158.789	-62.5754	430.465	-430.465	0		0		0		0		72.7875	4.31783	0			GO:0033089~positive regulation of T cell differentiation in the thymus	128.338	11.4157		GO:0001541~ovarian follicle development	291.297	250.781
GO:0002686~negative regulation of leukocyte migration	2	2	0		0		49.6002	-49.6002	201.307	-70.9122	0		91.8655	-91.8655	247.21	119.173	203.052	85.5874	0		0		0		0		0		0		0			GO:0007202~activation of phospholipase C activity	128.03	103.054		GO:0002286~T cell activation during immune response	290.94	166.492
GO:0002687~positive regulation of leukocyte migration	4	6	33.6627	33.6627	520.999	-197.553	484.276	-153.309	439.778	-310.556	600.604	-466.005	815.786	-304.06	198.524	-198.524	163.494	-163.494	645.698	-645.698	0		0		0		0		109.181	6.47674	0			GO:0010863~positive regulation of phospholipase C activity	128.03	103.054		GO:0045080~positive regulation of chemokine biosynthetic process	290.55	276.715
GO:0002688~regulation of leukocyte chemotaxis	2	3	67.3255	67.3255	718.552	-718.552	637.585	-637.585	750.335	-750.335	1066.61	-1066.61	1119.85	-1119.85	397.047	-397.047	326.988	-326.988	1291.4	-1291.4	0		0		0		0		115.658	115.658	0			GO:0006290~pyrimidine dimer repair	127.656	-109.155		GO:0006099~tricarboxylic acid cycle	289.887	275.991
GO:0002690~positive regulation of leukocyte chemotaxis	2	3	67.3255	67.3255	718.552	-718.552	637.585	-637.585	750.335	-750.335	1066.61	-1066.61	1119.85	-1119.85	397.047	-397.047	326.988	-326.988	1291.4	-1291.4	0		0		0		0		115.658	115.658	0			GO:0010225~response to UV-C	127.656	-109.155		GO:0046356~acetyl-CoA catabolic process	289.887	275.991
GO:0002691~regulation of cellular extravasation	1	1																																GO:0050709~negative regulation of protein secretion	127.361	22.3396		GO:0048286~lung alveolus development	289.224	248.851
GO:0002693~positive regulation of cellular extravasation	1	1																																GO:0009263~deoxyribonucleotide biosynthetic process	127.351	-114.907		GO:0050908~detection of light stimulus involved in visual perception	289.16	289.16
GO:0002694~regulation of leukocyte activation	59	85	50.9412	35.3913	97.2963	63.4556	68.6004	11.3999	64.3298	2.20249	132.242	-15.3382	120.014	11.8567	70.732	-10.5721	39.7032	-11.9959	26.2821	5.3731	27.0439	-10.1435	4.73067	4.73067	5.65304	-5.65304	0		33.7814	-23.6741	13.0171	2.53154		GO:0051291~protein heterooligomerization	127.27	110.222		GO:0050962~detection of light stimulus involved in sensory perception	289.16	289.16
GO:0002695~negative regulation of leukocyte activation	16	20	28.4092	-4.71837	81.2353	4.63243	81.7409	-81.7409	79.099	-79.099	216.149	-216.149	120.258	-120.258	84.3158	-51.9854	83.4605	-83.4605	31.2545	-16.669	61.0751	-25.8705	17.4444	17.4444	20.8456	-20.8456	0		33.6451	-18.3825	41.4699	15.8658		GO:0055091~phospholipid homeostasis	127.047	-86.0782		GO:0043368~positive T cell selection	288.953	-255.676
GO:0002696~positive regulation of leukocyte activation	47	66	58.3221	50.0527	113.831	78.5032	78.3421	22.0839	78.6286	4.89065	159.386	-12.6347	147.267	18.2729	80.7937	-15.9033	40.148	-5.36649	28.776	5.50785	22.905	-13.713	0		7.09637	-7.09637	0		32.5438	-19.8559	0			GO:0006924~activation-induced cell death of T cells	126.86	126.86		GO:0051131~chaperone-mediated protein complex assembly	288.372	-264.308
GO:0002697~regulation of immune effector process	33	49	12.9336	1.15605	99.9903	30.701	96.4647	45.0776	177.729	81.9639	262.87	66.2905	281.498	48.3334	91.3101	17.5465	85.1611	27.473	27.707	13.3539	0		14.1277	14.1277	4.26894	-4.26894	12.3524	-12.3524	62.0801	-26.8749	14.6329	8.1468		GO:0070231~T cell apoptosis	126.86	126.86		GO:0006084~acetyl-CoA metabolic process	287.905	246.536
GO:0002698~negative regulation of immune effector process	3	5	0		101.763	-101.763	64.1648	-64.1648	82.953	-82.953	188.667	-188.667	134.737	-134.737	145.523	145.523	147.179	39.2545	0		0		0		0		0		40.7003	40.7003	0			GO:0007040~lysosome organization	126.662	-36.4083		GO:0034375~high-density lipoprotein particle remodeling	287.9	-287.9
GO:0002699~positive regulation of immune effector process	16	29	12.1456	-12.1456	142.222	37.5332	148.105	66.3279	206.684	99.5465	293.546	90.6844	345.573	38.7212	135.051	61.923	150.965	47.4606	57.1457	27.5424	0		0		8.8047	-8.8047	25.4769	-25.4769	75.9139	-9.79742	0			GO:0032388~positive regulation of intracellular transport	126.456	23.2134		GO:0002051~osteoblast fate commitment	287.794	-287.794
GO:0002700~regulation of production of molecular mediator of immune response	18	24	12.9155	12.9155	68.5603	16.8497	50.0586	20.7277	160.615	54.0921	218.884	27.8391	215.106	61.8896	39.1222	-22.5318	17.2006	17.2006	13.1571	-13.1571	0		25.9007	25.9007	0		0		43.8715	-43.8715	26.827	14.9358		GO:0006639~acylglycerol metabolic process	126.445	84.5206		GO:0048585~negative regulation of response to stimulus	287.691	-25.1189
GO:0002702~positive regulation of production of molecular mediator of immune response	5	8	0		93.079	-93.079	76.7403	-28.8509	106.202	-106.202	135.363	-70.7667	105.521	-105.521	0		0		47.3654	-47.3654	0		0		0		0		0		0			GO:0007530~sex determination	126.433	85.2863		GO:0032094~response to food	287.3	228.423
GO:0002703~regulation of leukocyte mediated immunity	21	35	20.3243	1.81665	111.2	45.0828	114.194	57.7259	159.173	100.041	241.424	83.4761	273.276	55.2163	102.896	47.1794	120.917	30.2642	32.2621	32.2621	0		0		6.70834	-6.70834	19.411	-19.411	60.3131	-4.99068	5.09621	-5.09621		GO:0002455~humoral immune response mediated by circulating immunoglobulin	126.132	65.6154		GO:0048520~positive regulation of behavior	286.935	-38.0079
GO:0002704~negative regulation of leukocyte mediated immunity	1	3																																GO:0006958~complement activation, classical pathway	126.132	65.6154		GO:0050920~regulation of chemotaxis	286.935	-38.0079
GO:0002705~positive regulation of leukocyte mediated immunity	13	22	14.9485	-14.9485	141.102	80.1349	169.904	107.813	217.28	159.619	350.91	173.929	382.993	89.9846	166.217	76.2129	185.802	58.4131	52.1158	52.1158	0		0		10.8365	-10.8365	31.3562	-31.3562	93.4324	-12.0584	0			GO:0032104~regulation of response to extracellular stimulus	125.953	-63.2674		GO:0050921~positive regulation of chemotaxis	286.935	-38.0079
GO:0002706~regulation of lymphocyte mediated immunity	20	32	21.3405	1.90748	116.76	47.337	119.904	60.6122	167.132	105.043	253.495	87.6499	286.94	57.9772	108.041	49.5384	126.963	31.7774	33.8752	33.8752	0		0		7.04376	-7.04376	20.3815	-20.3815	63.3288	-5.24021	5.35102	-5.35102		GO:0032107~regulation of response to nutrient levels	125.953	-63.2674		GO:0007044~cell-substrate junction assembly	286.826	176.139
GO:0002707~negative regulation of lymphocyte mediated immunity	1	3																																GO:0060045~positive regulation of cardiac muscle cell proliferation	125.616	9.30052		GO:0008154~actin polymerization or depolymerization	286.593	286.593
GO:0002708~positive regulation of lymphocyte mediated immunity	13	22	14.9485	-14.9485	141.102	80.1349	169.904	107.813	217.28	159.619	350.91	173.929	382.993	89.9846	166.217	76.2129	185.802	58.4131	52.1158	52.1158	0		0		10.8365	-10.8365	31.3562	-31.3562	93.4324	-12.0584	0			GO:0048644~muscle organ morphogenesis	125.502	48.9627		GO:0032490~detection of molecule of bacterial origin	286.438	140.17
GO:0002709~regulation of T cell mediated immunity	6	13	0		123.4	21.6379	95.809	-15.0306	94.6565	11.7035	376.092	-12.6456	484.163	-210.829	49.9391	-49.9391	146.637	-146.637	21.3029	21.3029	0		0		23.4792	-23.4792	67.9385	-67.9385	211.096	-17.4674	0			GO:0030889~negative regulation of B cell proliferation	125.413	-77.9099		GO:0002855~regulation of natural killer cell mediated immune response to tumor cell	286.33	125.629
GO:0002710~negative regulation of T cell mediated immunity	1	3																																GO:0016236~macroautophagy	125.076	-54.0202		GO:0002857~positive regulation of natural killer cell mediated immune response to tumor cell	286.33	125.629
GO:0002711~positive regulation of T cell mediated immunity	5	9	0		87.023	87.023	75.546	21.3881	63.816	63.816	341.886	94.2492	559.428	-231.428	59.9269	-59.9269	170.274	-170.274	25.5635	25.5635	0		0		28.175	-28.175	81.5262	-81.5262	242.924	-31.3517	0			GO:0002475~antigen processing and presentation via MHC class Ib	124.995	-66.1023		GO:0002858~regulation of natural killer cell mediated cytotoxicity directed against tumor cell target	286.33	125.629
GO:0002712~regulation of B cell mediated immunity	10	13	23.248	23.248	119.483	119.483	197.037	197.037	261.914	261.914	265.455	216.34	262.861	262.861	157.579	157.579	158.74	158.74	64.6056	64.6056	0		0		0		0		0		10.702	-10.702		GO:0002320~lymphoid progenitor cell differentiation	124.936	-124.936		GO:0002860~positive regulation of natural killer cell mediated cytotoxicity directed against tumor cell target	286.33	125.629
GO:0002714~positive regulation of B cell mediated immunity	4	6	0		263.274	263.274	492.592	492.592	677.08	677.08	663.637	540.849	607.766	607.766	393.948	393.948	396.85	396.85	161.514	161.514	0		0		0		0		0		0			GO:0060558~regulation of calcidiol 1-monooxygenase activity	124.904	101.834		GO:0010661~positive regulation of muscle cell apoptosis	286.33	125.629
GO:0002715~regulation of natural killer cell mediated immunity	7	10	27.7615	-27.7615	118.772	5.54711	71.5345	-2.29585	99.1254	-7.95969	199.69	111.835	186.335	47.9515	40.7819	-40.7819	18.6854	-18.6854	18.2596	18.2596	0		0		0		0		97.9557	-97.9557	0			GO:0010810~regulation of cell-substrate adhesion	124.875	38.6984		GO:0030101~natural killer cell activation	286.33	125.629
GO:0002717~positive regulation of natural killer cell mediated immunity	7	10	27.7615	-27.7615	118.772	5.54711	71.5345	-2.29585	99.1254	-7.95969	199.69	111.835	186.335	47.9515	40.7819	-40.7819	18.6854	-18.6854	18.2596	18.2596	0		0		0		0		97.9557	-97.9557	0			GO:0045039~protein import into mitochondrial inner membrane	124.845	-62.4844		GO:0034393~positive regulation of smooth muscle cell apoptosis	286.33	125.629
GO:0002718~regulation of cytokine production during immune response	6	12	0		82.6414	82.6414	101.311	101.311	336.315	209.08	560.521	153.232	349.659	79.4549	117.366	-67.5954	51.6019	51.6019	0		0		77.7021	77.7021	0		0		131.614	-131.614	62.6442	62.6442		GO:0002718~regulation of cytokine production during immune response	124.758	41.2305		GO:0015800~acidic amino acid transport	285.783	285.783
GO:0002739~regulation of cytokine secretion during immune response	4	4	0		123.962	123.962	151.966	151.966	504.472	313.62	840.782	229.849	524.488	119.182	176.05	-101.393	77.4028	77.4028	0		0		116.553	116.553	0		0		197.422	-197.422	93.9662	93.9662		GO:0030100~regulation of endocytosis	124.053	97.6554		GO:0015813~L-glutamate transport	285.783	285.783
GO:0002740~negative regulation of cytokine secretion during immune response	4	4	0		123.962	123.962	151.966	151.966	504.472	313.62	840.782	229.849	524.488	119.182	176.05	-101.393	77.4028	77.4028	0		0		116.553	116.553	0		0		197.422	-197.422	93.9662	93.9662		GO:0030856~regulation of epithelial cell differentiation	124.02	80.1558		GO:0060068~vagina development	285.515	285.515
GO:0002755~MyD88-dependent toll-like receptor signaling pathway	3	3	0		0		45.1316	-45.1316	0		56.8307	-56.8307	0		0		0		0		0		0		0		0		0		0			GO:0000381~regulation of alternative nuclear mRNA splicing, via spliceosome	123.583	63.6608		GO:0032101~regulation of response to external stimulus	283.917	46.6737
GO:0002757~immune response-activating signal transduction	18	27	16.7139	16.7139	38.7273	38.7273	34.2689	19.2251	33.9085	33.9085	46.5192	27.5756	9.74744	9.74744	0		0		22.1257	22.1257	26.1907	-26.1907	0		0		10.5999	-10.5999	0		19.4039	-19.4039		GO:0019987~negative regulation of anti-apoptosis	123.454	44.9147		GO:0034612~response to tumor necrosis factor	282.704	-116.546
GO:0002758~innate immune response-activating signal transduction	5	9	0		0		27.079	-27.079	0		34.0984	-34.0984	0		0		0		0		0		0		0		0		0		0			GO:0006835~dicarboxylic acid transport	123.415	92.0627		GO:0042535~positive regulation of tumor necrosis factor biosynthetic process	282.284	-282.284
GO:0002761~regulation of myeloid leukocyte differentiation	16	19	18.1174	-18.1174	163.019	-49.3179	69.3014	6.68173	124.906	60.3506	210.847	8.68711	160.992	-16.0358	91.4366	-72.7725	51.034	-12.3326	73.4492	-51.0844	78.2724	50.5651	10.9199	10.9199	29.2478	-29.2478	0		50.8149	8.2949	0			GO:0022407~regulation of cell-cell adhesion	123.083	86.8099		GO:0006662~glycerol ether metabolic process	281.615	205.683
GO:0002762~negative regulation of myeloid leukocyte differentiation	7	8	0		109.518	-109.518	59.1068	-59.1068	53.0225	-53.0225	218.924	-218.924	173.827	-173.827	169.181	-169.181	72.419	-72.419	132.175	-132.175	97.5802	34.2493	0		66.852	-66.852	0		67.5541	67.5541	0			GO:0045444~fat cell differentiation	122.483	62.8451		GO:0006516~glycoprotein catabolic process	281.612	-53.6188
GO:0002763~positive regulation of myeloid leukocyte differentiation	6	8	48.3131	-48.3131	156.039	-156.039	16.3763	-16.3763	23.7989	-23.7989	19.9439	-19.9439	33.9541	-33.9541	32.6775	-32.6775	0		32.2003	-32.2003	96.2295	96.2295	0		0		0		0		0			GO:0010596~negative regulation of endothelial cell migration	122.286	-7.67854		GO:0034377~plasma lipoprotein particle assembly	281.389	-281.389
GO:0002764~immune response-regulating signal transduction	19	29	15.8342	15.8342	36.689	36.689	32.4653	18.2132	32.1239	32.1239	44.0708	26.1243	9.23442	9.23442	0		0		20.9612	20.9612	24.8122	-24.8122	0		0		10.042	-10.042	0		18.3826	-18.3826		GO:0043535~regulation of blood vessel endothelial cell migration	122.286	-7.67854		GO:0022407~regulation of cell-cell adhesion	280.274	248.128
GO:0002768~immune response-regulating cell surface receptor signaling pathway	16	23	18.8031	18.8031	43.5682	43.5682	30.0904	30.0904	38.1471	38.1471	41.6783	41.6783	10.9659	10.9659	0		0		24.8914	24.8914	29.4645	-29.4645	0		0		11.9248	-11.9248	0		21.8294	-21.8294		GO:0043537~negative regulation of blood vessel endothelial cell migration	122.286	-7.67854		GO:0002705~positive regulation of leukocyte mediated immunity	280.272	132.836
GO:0002790~peptide secretion	10	16	0		17.8393	-17.8393	46.8031	-21.2517	55.7315	-55.7315	100.25	-63.842	84.5286	-51.4684	25.9673	-25.9673	13.8573	-13.8573	0		0		0		0		0		0		0			GO:0008217~regulation of blood pressure	122.232	75.5836		GO:0002708~positive regulation of lymphocyte mediated immunity	280.272	132.836
GO:0002791~regulation of peptide secretion	16	18	20.8219	20.8219	91.3065	69.0074	66.5828	52.297	101.904	93.991	192.447	192.447	183.369	161.41	25.5617	-6.89752	32.2484	32.2484	41.4069	41.4069	0		10.9199	10.9199	0		0		21.26	-21.26	0			GO:0016601~Rac protein signal transduction	122.023	106.511		GO:0009263~deoxyribonucleotide biosynthetic process	279.651	-279.651
GO:0002793~positive regulation of peptide secretion	8	8	41.6437	41.6437	120.665	76.0672	65.1729	36.6013	55.0666	39.2402	171.757	171.757	209.65	165.732	32.4592	-32.4592	26.0266	26.0266	82.8138	82.8138	0		0		0		0		0		0			GO:0002855~regulation of natural killer cell mediated immune response to tumor cell	121.97	12.9054		GO:0050906~detection of stimulus involved in sensory perception	279.515	-86.7419
GO:0002819~regulation of adaptive immune response	19	31	12.2358	12.2358	100.819	68.6837	112.509	77.5073	149.42	123.225	253.31	105.79	291.271	71.7998	107.345	75.804	131.592	38.9796	35.6581	35.6581	0		0		7.41448	-7.41448	21.4543	-21.4543	66.6619	-5.51602	5.63266	-5.63266		GO:0002857~positive regulation of natural killer cell mediated immune response to tumor cell	121.97	12.9054		GO:0006400~tRNA modification	279.314	-215.877
GO:0002820~negative regulation of adaptive immune response	3	5	77.4933	77.4933	191.642	-11.8829	64.1648	-64.1648	220.589	54.6826	188.667	-188.667	314.059	44.5843	0		53.9623	-53.9623	0		0		0		0		0		40.7003	40.7003	35.6735	-35.6735		GO:0002858~regulation of natural killer cell mediated cytotoxicity directed against tumor cell target	121.97	12.9054		GO:0006090~pyruvate metabolic process	278.858	-73.0321
GO:0002821~positive regulation of adaptive immune response	10	18	0		143.804	143.804	194.055	166.976	220.965	220.965	427.38	254.91	505.149	109.721	203.955	144.028	247.18	76.9062	67.7505	67.7505	0		0		14.0875	-14.0875	40.7631	-40.7631	121.462	-15.6759	10.702	-10.702		GO:0002860~positive regulation of natural killer cell mediated cytotoxicity directed against tumor cell target	121.97	12.9054		GO:0006094~gluconeogenesis	278.858	-73.0321
GO:0002822~regulation of adaptive immune response based on somatic recombination of immune receptors built from immunoglobulin superfamily domains	19	31	12.2358	12.2358	100.819	68.6837	112.509	77.5073	149.42	123.225	253.31	105.79	291.271	71.7998	107.345	75.804	131.592	38.9796	35.6581	35.6581	0		0		7.41448	-7.41448	21.4543	-21.4543	66.6619	-5.51602	5.63266	-5.63266		GO:0010661~positive regulation of muscle cell apoptosis	121.97	12.9054		GO:0033280~response to vitamin D	278.371	138.519
GO:0002823~negative regulation of adaptive immune response based on somatic recombination of immune receptors built from immunoglobulin superfamily domains	3	5	77.4933	77.4933	191.642	-11.8829	64.1648	-64.1648	220.589	54.6826	188.667	-188.667	314.059	44.5843	0		53.9623	-53.9623	0		0		0		0		0		40.7003	40.7003	35.6735	-35.6735		GO:0030101~natural killer cell activation	121.97	12.9054		GO:0055061~di-, tri-valent inorganic anion homeostasis	278.312	-278.312
GO:0002824~positive regulation of adaptive immune response based on somatic recombination of immune receptors built from immunoglobulin superfamily domains	10	18	0		143.804	143.804	194.055	166.976	220.965	220.965	427.38	254.91	505.149	109.721	203.955	144.028	247.18	76.9062	67.7505	67.7505	0		0		14.0875	-14.0875	40.7631	-40.7631	121.462	-15.6759	10.702	-10.702		GO:0034393~positive regulation of smooth muscle cell apoptosis	121.97	12.9054		GO:0055062~phosphate ion homeostasis	278.312	-278.312
GO:0002825~regulation of T-helper 1 type immune response	3	4	0		32.0881	32.0881	0		0		0		0		0		0		0		0		0		0		0		0		35.6735	-35.6735		GO:0032469~endoplasmic reticulum calcium ion homeostasis	121.737	45.3111		GO:0006102~isocitrate metabolic process	278.249	278.249
GO:0002827~positive regulation of T-helper 1 type immune response	1	1																																GO:0045995~regulation of embryonic development	121.665	57.9791		GO:0046487~glyoxylate metabolic process	278.249	278.249
GO:0002828~regulation of T-helper 2 type immune response	5	7	46.496	46.496	70.9021	70.9021	0		82.5814	82.5814	0		107.593	107.593	0		0		0		0		0		0		0		0		21.4041	-21.4041		GO:0000060~protein import into nucleus, translocation	121.478	86.0708		GO:0001502~cartilage condensation	278.019	269.254
GO:0002829~negative regulation of T-helper 2 type immune response	2	2	116.24	116.24	134.819	134.819	0		206.453	206.453	0		268.982	268.982	0		0		0		0		0		0		0		0		53.5102	-53.5102		GO:0007190~activation of adenylate cyclase activity	121.466	79.0703		GO:0055081~anion homeostasis	277.609	-277.609
GO:0002831~regulation of response to biotic stimulus	8	9	24.2913	-24.2913	115.981	-7.20258	91.8172	-31.2334	114.201	-34.4306	237.79	34.7945	191.703	13.2975	35.6842	-35.6842	36.4946	-36.4946	15.9772	15.9772	0		0		0		0		100.974	-70.4487	0			GO:0045762~positive regulation of adenylate cyclase activity	121.466	79.0703		GO:0055021~regulation of cardiac muscle growth	277.552	128.361
GO:0002833~positive regulation of response to biotic stimulus	4	5	48.5826	-48.5826	157.14	60.4179	135.243	-14.0755	167.257	-7.71659	351.957	193.212	283.042	126.958	71.3684	-71.3684	32.6995	-32.6995	31.9544	31.9544	0		0		0		0		171.423	-171.423	0			GO:0045727~positive regulation of translation	121.368	114.889		GO:0055024~regulation of cardiac muscle tissue development	277.552	128.361
GO:0002834~regulation of response to tumor cell	4	5	48.5826	-48.5826	157.14	60.4179	135.243	-14.0755	167.257	-7.71659	351.957	193.212	283.042	126.958	71.3684	-71.3684	32.6995	-32.6995	31.9544	31.9544	0		0		0		0		171.423	-171.423	0			GO:0010623~developmental programmed cell death	121.286	7.63695		GO:0060043~regulation of cardiac muscle cell proliferation	277.552	128.361
GO:0002836~positive regulation of response to tumor cell	4	5	48.5826	-48.5826	157.14	60.4179	135.243	-14.0755	167.257	-7.71659	351.957	193.212	283.042	126.958	71.3684	-71.3684	32.6995	-32.6995	31.9544	31.9544	0		0		0		0		171.423	-171.423	0			GO:0035234~germ cell programmed cell death	121.286	7.63695		GO:0060420~regulation of heart growth	277.552	128.361
GO:0002837~regulation of immune response to tumor cell	4	5	48.5826	-48.5826	157.14	60.4179	135.243	-14.0755	167.257	-7.71659	351.957	193.212	283.042	126.958	71.3684	-71.3684	32.6995	-32.6995	31.9544	31.9544	0		0		0		0		171.423	-171.423	0			GO:0002286~T cell activation during immune response	121.263	37.9378		GO:0019059~initiation of viral infection	276.628	276.628
GO:0002839~positive regulation of immune response to tumor cell	4	5	48.5826	-48.5826	157.14	60.4179	135.243	-14.0755	167.257	-7.71659	351.957	193.212	283.042	126.958	71.3684	-71.3684	32.6995	-32.6995	31.9544	31.9544	0		0		0		0		171.423	-171.423	0			GO:0006638~neutral lipid metabolic process	121.176	80.999		GO:0019062~virion attachment to host cell surface receptor	276.628	276.628
GO:0002840~regulation of T cell mediated immune response to tumor cell	1	1																																GO:0002705~positive regulation of leukocyte mediated immunity	121.126	48.6015		GO:0030260~entry into host cell	276.628	276.628
GO:0002842~positive regulation of T cell mediated immune response to tumor cell	1	1																																GO:0002708~positive regulation of lymphocyte mediated immunity	121.126	48.6015		GO:0033627~cell adhesion mediated by integrin	276.628	276.628
GO:0002855~regulation of natural killer cell mediated immune response to tumor cell	3	4	64.7768	-64.7768	209.52	80.5573	133.655	27.9013	223.009	-10.2888	411.267	315.625	377.39	169.278	95.1579	-95.1579	43.5993	-43.5993	42.6058	42.6058	0		0		0		0		228.563	-228.563	0			GO:0006268~DNA unwinding during replication	121.112	-74.5432		GO:0044409~entry into host	276.628	276.628
GO:0002857~positive regulation of natural killer cell mediated immune response to tumor cell	3	4	64.7768	-64.7768	209.52	80.5573	133.655	27.9013	223.009	-10.2888	411.267	315.625	377.39	169.278	95.1579	-95.1579	43.5993	-43.5993	42.6058	42.6058	0		0		0		0		228.563	-228.563	0			GO:0007603~phototransduction, visible light	121.087	87.196		GO:0046718~entry of virus into host cell	276.628	276.628
GO:0002858~regulation of natural killer cell mediated cytotoxicity directed against tumor cell target	3	4	64.7768	-64.7768	209.52	80.5573	133.655	27.9013	223.009	-10.2888	411.267	315.625	377.39	169.278	95.1579	-95.1579	43.5993	-43.5993	42.6058	42.6058	0		0		0		0		228.563	-228.563	0			GO:0006090~pyruvate metabolic process	120.927	-43.4837		GO:0051806~entry into cell of other organism during symbiotic interaction	276.628	276.628
GO:0002860~positive regulation of natural killer cell mediated cytotoxicity directed against tumor cell target	3	4	64.7768	-64.7768	209.52	80.5573	133.655	27.9013	223.009	-10.2888	411.267	315.625	377.39	169.278	95.1579	-95.1579	43.5993	-43.5993	42.6058	42.6058	0		0		0		0		228.563	-228.563	0			GO:0006094~gluconeogenesis	120.927	-43.4837		GO:0051825~adhesion to other organism during symbiotic interaction	276.628	276.628
GO:0002861~regulation of inflammatory response to antigenic stimulus	4	7	0		778.015	625.371	1424.79	1328.54	1449.26	1324.83	1692.66	1300.2	1369.75	1167.64	491.909	491.909	509.906	428.962	783.817	783.817	66.1721	66.1721	0		0		0		152.76	-91.7098	0			GO:0046325~negative regulation of glucose import	120.781	109.442		GO:0051828~entry into other organism during symbiotic interaction	276.628	276.628
GO:0002862~negative regulation of inflammatory response to antigenic stimulus	2	3	0		1043.95	738.665	1915.8	1723.3	1532.61	1283.75	2088.67	1522.66	1513.2	1108.98	264.367	264.367	310.222	148.335	1426.13	1426.13	132.344	132.344	0		0		0		305.52	-183.42	0			GO:0045785~positive regulation of cell adhesion	120.767	53.7685		GO:0051856~adhesion to symbiont	276.628	276.628
GO:0002863~positive regulation of inflammatory response to antigenic stimulus	2	4	0		526.548	526.548	985.184	985.184	1354.16	1354.16	1327.27	1081.7	1215.53	1215.53	787.896	787.896	793.701	793.701	323.028	323.028	0		0		0		0		0		0			GO:0032101~regulation of response to external stimulus	120.694	23.8513		GO:0052126~movement in host environment	276.628	276.628
GO:0002864~regulation of acute inflammatory response to antigenic stimulus	3	6	0		452.795	249.27	720.954	592.625	985.727	819.821	1064.63	541.353	945.092	675.618	525.264	525.264	583.096	475.171	215.352	215.352	0		0		0		0		40.7003	40.7003	0			GO:0048149~behavioral response to ethanol	120.681	39.3318		GO:0052192~movement in environment of other organism during symbiotic interaction	276.628	276.628
GO:0002865~negative regulation of acute inflammatory response to antigenic stimulus	1	2																																GO:0006516~glycoprotein catabolic process	120.544	-25.9182		GO:0045444~fat cell differentiation	276.51	164.58
GO:0002866~positive regulation of acute inflammatory response to antigenic stimulus	2	4	0		526.548	526.548	985.184	985.184	1354.16	1354.16	1327.27	1081.7	1215.53	1215.53	787.896	787.896	793.701	793.701	323.028	323.028	0		0		0		0		0		0			GO:0032720~negative regulation of tumor necrosis factor production	120.461	106.723		GO:0051100~negative regulation of binding	275.926	119.815
GO:0002883~regulation of hypersensitivity	3	6	0		452.795	249.27	720.954	592.625	985.727	819.821	1064.63	541.353	945.092	675.618	525.264	525.264	583.096	475.171	215.352	215.352	0		0		0		0		40.7003	40.7003	0			GO:0007031~peroxisome organization	120.436	47.884		GO:0051014~actin filament severing	275.137	-275.137
GO:0002884~negative regulation of hypersensitivity	1	2																																GO:0055021~regulation of cardiac muscle growth	120.155	61.9979		GO:0045727~positive regulation of translation	275.024	275.024
GO:0002885~positive regulation of hypersensitivity	2	4	0		526.548	526.548	985.184	985.184	1354.16	1354.16	1327.27	1081.7	1215.53	1215.53	787.896	787.896	793.701	793.701	323.028	323.028	0		0		0		0		0		0			GO:0055024~regulation of cardiac muscle tissue development	120.155	61.9979		GO:0006026~aminoglycan catabolic process	274.864	-92.1718
GO:0002886~regulation of myeloid leukocyte mediated immunity	3	7	0		351.032	351.032	656.79	656.79	902.774	902.774	884.849	721.133	810.355	810.355	525.264	525.264	529.134	529.134	215.352	215.352	0		0		0		0		0		0			GO:0060043~regulation of cardiac muscle cell proliferation	120.155	61.9979		GO:0010596~negative regulation of endothelial cell migration	274.781	-150.241
GO:0002888~positive regulation of myeloid leukocyte mediated immunity	2	3	0		526.548	526.548	985.184	985.184	1354.16	1354.16	1327.27	1081.7	1215.53	1215.53	787.896	787.896	793.701	793.701	323.028	323.028	0		0		0		0		0		0			GO:0060420~regulation of heart growth	120.155	61.9979		GO:0043535~regulation of blood vessel endothelial cell migration	274.781	-150.241
GO:0002889~regulation of immunoglobulin mediated immune response	10	13	23.248	23.248	119.483	119.483	197.037	197.037	261.914	261.914	265.455	216.34	262.861	262.861	157.579	157.579	158.74	158.74	64.6056	64.6056	0		0		0		0		0		10.702	-10.702		GO:0015909~long-chain fatty acid transport	119.938	46.1688		GO:0043537~negative regulation of blood vessel endothelial cell migration	274.781	-150.241
GO:0002891~positive regulation of immunoglobulin mediated immune response	4	6	0		263.274	263.274	492.592	492.592	677.08	677.08	663.637	540.849	607.766	607.766	393.948	393.948	396.85	396.85	161.514	161.514	0		0		0		0		0		0			GO:0030264~nuclear fragmentation during apoptosis	119.839	93.9242		GO:0007190~activation of adenylate cyclase activity	274.233	229.089
GO:0002892~regulation of type II hypersensitivity	2	3	0		526.548	526.548	985.184	985.184	1354.16	1354.16	1327.27	1081.7	1215.53	1215.53	787.896	787.896	793.701	793.701	323.028	323.028	0		0		0		0		0		0			GO:0007259~JAK-STAT cascade	119.653	78.894		GO:0045762~positive regulation of adenylate cyclase activity	274.233	229.089
GO:0002894~positive regulation of type II hypersensitivity	2	3	0		526.548	526.548	985.184	985.184	1354.16	1354.16	1327.27	1081.7	1215.53	1215.53	787.896	787.896	793.701	793.701	323.028	323.028	0		0		0		0		0		0			GO:0045924~regulation of female receptivity	119.138	99.7297		GO:0007031~peroxisome organization	274.119	145.803
GO:0002902~regulation of B cell apoptosis	5	5	72.0378	72.0378	184.897	184.897	42.1887	42.1887	26.079	26.079	48.4284	48.4284	90.9592	90.9592	155.531	155.531	118.155	118.155	0		33.0685	-33.0685	55.8219	55.8219	0		0		83.2441	-83.2441	75.173	75.173		GO:0050805~negative regulation of synaptic transmission	119.138	99.7297		GO:0008053~mitochondrial fusion	273.888	-46.918
GO:0002903~negative regulation of B cell apoptosis	3	3	0		0		0		43.4651	43.4651	0		0		122.128	122.128	96.2132	96.2132	0		0		0		0		0		0		0			GO:0060180~female mating behavior	119.138	99.7297		GO:0009584~detection of visible light	273.633	273.633
GO:0002904~positive regulation of B cell apoptosis	2	2	180.095	180.095	462.242	462.242	105.472	105.472	0		121.071	121.071	227.398	227.398	204.228	204.228	149.875	149.875	0		82.6713	-82.6713	139.555	139.555	0		0		208.11	-208.11	187.932	187.932		GO:0000272~polysaccharide catabolic process	119.08	-55.7104		GO:0009082~branched chain family amino acid biosynthetic process	273.591	273.591
GO:0002905~regulation of mature B cell apoptosis	2	2	0		0		0		65.1976	65.1976	0		0		183.192	183.192	144.32	144.32	0		0		0		0		0		0		0			GO:0048585~negative regulation of response to stimulus	118.946	2.75614		GO:0031960~response to corticosteroid stimulus	273.5	199.221
GO:0002906~negative regulation of mature B cell apoptosis	2	2	0		0		0		65.1976	65.1976	0		0		183.192	183.192	144.32	144.32	0		0		0		0		0		0		0			GO:0060044~negative regulation of cardiac muscle cell proliferation	118.889	118.889		GO:0051384~response to glucocorticoid stimulus	273.5	199.221
GO:0002911~regulation of lymphocyte anergy	2	3	132.51	-132.51	83.4141	-83.4141	192.315	-192.315	68.4645	-68.4645	163.232	-163.232	99.3208	-99.3208	88.8361	-88.8361	253.406	-253.406	0		0		0		0		0		0		0			GO:0050906~detection of stimulus involved in sensory perception	118.425	-47.4661		GO:0007202~activation of phospholipase C activity	273.363	273.363
GO:0002913~positive regulation of lymphocyte anergy	2	3	132.51	-132.51	83.4141	-83.4141	192.315	-192.315	68.4645	-68.4645	163.232	-163.232	99.3208	-99.3208	88.8361	-88.8361	253.406	-253.406	0		0		0		0		0		0		0			GO:0034103~regulation of tissue remodeling	118.036	-19.5846		GO:0010863~positive regulation of phospholipase C activity	273.363	273.363
GO:0002920~regulation of humoral immune response	4	5	0		0		29.9309	29.9309	0		40.3724	40.3724	0		109.142	109.142	69.9126	69.9126	0		0		0		0		0		0		0			GO:0030307~positive regulation of cell growth	117.987	-73.0373		GO:0010829~negative regulation of glucose transport	272.921	272.921
GO:0002921~negative regulation of humoral immune response	1	1																																GO:0045429~positive regulation of nitric oxide biosynthetic process	117.838	37.2061		GO:0045924~regulation of female receptivity	272.311	272.311
GO:0003001~generation of a signal involved in cell-cell signaling	23	39	0		45.0014	7.61096	80.6746	31.1381	96.1307	28.4531	101.369	34.482	67.6086	25.662	11.2902	-11.2902	14.8113	3.58472	50.6855	36.5647	0		8.39468	8.39468	0		0		3.79301	3.79301	15.1857	-15.1857		GO:0032609~interferon-gamma production	117.653	24.4944		GO:0050805~negative regulation of synaptic transmission	272.311	272.311
GO:0003002~regionalization	46	72	33.187	-1.22996	118.45	-80.2349	79.2776	10.7514	91.2502	-7.56352	149.488	26.7976	144.794	4.96853	52.0544	28.9228	37.4258	-26.6945	66.9998	-27.2038	43.2563	43.2563	8.55942	-8.55942	17.5488	17.5488	4.62331	4.62331	63.6994	6.35546	16.846	-16.846		GO:0006518~peptide metabolic process	117.54	87.0344		GO:0060180~female mating behavior	272.311	272.311
GO:0003006~reproductive developmental process	74	96	25.0769	-0.244028	134.688	1.85124	71.5669	17.5245	74.3047	21.5943	130.188	47.905	141.81	42.256	38.9956	22.7255	56.0608	7.21665	59.1014	17.8741	35.1064	9.45126	1.3662	1.3662	0		4.46886	4.46886	48.6398	-12.0883	19.9335	8.33997		GO:0048103~somatic stem cell division	117.404	117.404		GO:0043691~reverse cholesterol transport	271.347	-271.347
GO:0003007~heart morphogenesis	22	29	39.1806	8.7684	91.8913	20.0201	85.4969	9.60027	139.075	20.0637	191.289	65.3616	163.536	33.9973	37.7258	13.9807	27.094	-10.0824	24.8881	24.8881	0		0		11.5143	11.5143	0		44.5613	-26.6742	20.2259	-20.2259		GO:0007271~synaptic transmission, cholinergic	117.296	96.054		GO:0050714~positive regulation of protein secretion	271.307	271.307
GO:0003009~skeletal muscle contraction	5	5	0		38.3811	-38.3811	81.0163	-81.0163	131.406	-131.406	172.646	-136.783	138.787	-138.787	26.1619	-26.1619	0		0		0		0		20.1835	20.1835	0		28.4444	-28.4444	0			GO:0032770~positive regulation of monooxygenase activity	117.005	64.3855		GO:0045598~regulation of fat cell differentiation	271.187	-220.503
GO:0003011~involuntary skeletal muscle contraction	1	1																																GO:0051044~positive regulation of membrane protein ectodomain proteolysis	117.005	64.3855		GO:0018904~organic ether metabolic process	270.784	197.772
GO:0003012~muscle system process	43	48	17.5559	17.5559	70.6458	35.4356	46.1244	-1.80679	52.0595	-12.011	107.7	7.51293	82.7788	-4.85644	41.8473	23.3955	26.4654	0.56029	30.7761	10.5747	13.825	-8.05412	0		9.81152	-0.565279	0		26.8208	3.3567	4.28367	-4.28367		GO:0048286~lung alveolus development	116.966	79.2381		GO:0006268~DNA unwinding during replication	270.369	-122.569
GO:0003013~circulatory system process	61	71	27.3905	22.5667	154.462	95.6944	213.758	122.954	181.693	115.753	289.222	141.719	229.502	149.748	56.9643	45.3845	64.0318	58.157	101.261	70.1985	15.7104	-7.03208	24.3443	-15.0288	16.519	-2.92041	10.2144	10.2144	78.9472	-52.3993	0			GO:0006664~glycolipid metabolic process	116.932	-24.5996		GO:0010660~regulation of muscle cell apoptosis	269.692	39.2771
GO:0003014~renal system process	11	14	12.3854	12.3854	71.6483	-24.7615	39.6176	3.84349	30.9472	-0.469982	80.0166	22.9108	51.9747	14.2083	0		14.7271	14.7271	0		34.0057	34.0057	0		0		0		0		0			GO:0006687~glycosphingolipid metabolic process	116.932	-24.5996		GO:0034391~regulation of smooth muscle cell apoptosis	269.692	39.2771
GO:0003015~heart process	15	15	0		159.788	89.6264	269.612	215.601	180.285	92.6815	257.951	102.148	198.107	67.3145	43.9696	26.5283	30.5704	30.5704	219.106	161.195	28.3689	6.92286	0		28.1264	-1.62047	0		72.3947	-54.0087	0			GO:0045047~protein targeting to ER	116.553	90.3973		GO:0051023~regulation of immunoglobulin secretion	269.457	269.457
GO:0003016~respiratory system process	5	5	0		64.2234	-64.2234	89.707	-89.707	155.335	-96.6053	193.162	-131.456	270.757	-23.8172	26.1619	-26.1619	0		0		0		0		0		0		190.44	-91.5467	0			GO:0006662~glycerol ether metabolic process	116.329	77.759		GO:0032388~positive regulation of intracellular transport	268.215	101.44
GO:0003018~vascular process in circulatory system	28	31	24.4476	24.4476	103.175	60.8354	117.068	93.3471	122.236	88.4439	213.897	129.476	143.966	119.366	27.9024	27.9024	37.3401	37.3401	82.7837	63.2645	21.8516	-2.94532	28.3744	-28.3744	7.77549	-2.54304	0		69.8417	-38.3872	0			GO:0002541~activation of plasma proteins involved in acute inflammatory response	116.111	61.0952		GO:0050810~regulation of steroid biosynthetic process	267.223	164.434
GO:0003025~regulation of systemic arterial blood pressure by baroreceptor feedback	1	1																																GO:0006956~complement activation	116.111	61.0952		GO:0002320~lymphoid progenitor cell differentiation	267.111	-267.111
GO:0003044~regulation of systemic arterial blood pressure mediated by a chemical signal	10	12	27.6346	27.6346	114.152	12.3038	46.5569	46.5569	85.4329	39.1025	124.958	80.8749	163.306	79.355	0		22.7965	22.7965	0		0		0		0		0		69.0358	-34.4104	0			GO:0019835~cytolysis	115.946	-101.082		GO:0030641~regulation of cellular pH	266.037	-266.037
GO:0003057~regulation of the force of heart contraction by chemical signal	2	2	0		223.24	223.24	65.1301	65.1301	127.203	127.203	224.875	224.875	198.141	198.141	0		0		0		80.4228	-80.4228	0		0		0		202.421	-202.421	0			GO:0002711~positive regulation of T cell mediated immunity	115.739	-20.7095		GO:0051453~regulation of intracellular pH	266.037	-266.037
GO:0003073~regulation of systemic arterial blood pressure	13	17	58.8687	58.8687	166.295	87.9501	73.9781	73.9781	108.461	72.8222	182.12	148.209	187.593	123.016	0		17.5358	17.5358	0		0		0		0		0		76.3455	-49.7106	0			GO:0034329~cell junction assembly	115.431	78.9841		GO:0014070~response to organic cyclic substance	265.353	265.353
GO:0003081~regulation of systemic arterial blood pressure by renin-angiotensin	3	3	0		59.2717	-59.2717	0		34.0759	-34.0759	26.5242	-26.5242	90.4311	-90.4311	0		0		0		0		0		0		0		0		0			GO:0001952~regulation of cell-matrix adhesion	115.346	22.8149		GO:0016236~macroautophagy	265.191	-174.006
GO:0003084~positive regulation of systemic arterial blood pressure	2	2	251.296	251.296	601.725	601.725	265.252	265.252	286.249	286.249	597.717	597.717	397.952	397.952	0		0		0		0		0		0		0		146.877	-146.877	0			GO:0045768~positive regulation of anti-apoptosis	115.171	-68.2541		GO:0043383~negative T cell selection	265.086	-265.086
GO:0003085~negative regulation of systemic arterial blood pressure	4	5	0		116.214	-55.0397	32.5651	32.5651	95.716	31.4865	148.604	76.2707	136.857	61.2846	0		0		0		0		0		0		0		100.008	-13.4449	0			GO:0014070~response to organic cyclic substance	115.028	106.047		GO:0045060~negative thymic T cell selection	265.086	-265.086
GO:0003091~renal water homeostasis	4	4	34.0599	34.0599	64.4694	64.4694	31.1776	31.1776	0		25.9117	25.9117	0		0		40.4995	40.4995	0		0		0		0		0		0		0			GO:0010517~regulation of phospholipase activity	115.013	56.1028		GO:0032465~regulation of cytokinesis	264.576	-264.576
GO:0003099~positive regulation of the force of heart contraction by chemical signal	1	1																																GO:0017148~negative regulation of translation	114.637	26.5261		GO:0006110~regulation of glycolysis	264	31.9481
GO:0003108~negative regulation of the force of heart contraction by chemical signal	1	1																																GO:0045069~regulation of viral genome replication	114.479	68.3613		GO:0043470~regulation of carbohydrate catabolic process	264	31.9481
GO:0005976~polysaccharide metabolic process	33	52	9.43498	-9.43498	91.1869	-67.3362	85.8027	-41.7707	101.939	-62.4359	141.206	-66.6637	118.93	-45.5927	71.1846	-3.13249	28.7227	20.6779	44.7095	-17.8885	26.3791	14.7556	7.55425	7.55425	12.1714	12.1714	4.68722	-4.68722	11.1355	5.30642	11.9364	11.9364		GO:0046486~glycerolipid metabolic process	114.239	66.424		GO:0043471~regulation of cellular carbohydrate catabolic process	264	31.9481
GO:0005977~glycogen metabolic process	11	19	0		98.1709	-98.1709	69.4158	-49.3469	100.419	-100.419	146.939	-124.422	127.358	-127.358	18.7972	-18.7972	0		80.4112	-60.2264	29.2328	29.2328	0		0		0		24.6628	24.6628	0			GO:0015800~acidic amino acid transport	114.232	99.434		GO:0045821~positive regulation of glycolysis	264	31.9481
GO:0005978~glycogen biosynthetic process	4	7	0		140.264	-140.264	20.3342	-20.3342	32.994	-32.994	44.0571	-44.0571	59.7519	-59.7519	18.9281	-18.9281	0		69.462	-13.9536	39.8253	39.8253	0		0		0		0		0			GO:0015813~L-glutamate transport	114.232	99.434		GO:0008340~determination of adult life span	263.943	-263.943
GO:0005979~regulation of glycogen biosynthetic process	2	3	132.041	132.041	401.026	401.026	107.483	107.483	269.731	269.731	302.082	302.082	218.318	218.318	124.339	124.339	93.5633	93.5633	277.941	277.941	0		0		0		0		0		0			GO:0045861~negative regulation of proteolysis	113.678	10.1482		GO:0030852~regulation of granulocyte differentiation	263.943	-263.943
GO:0005980~glycogen catabolic process	1	3																																GO:0006576~biogenic amine metabolic process	113.232	62.1592		GO:0030853~negative regulation of granulocyte differentiation	263.943	-263.943
GO:0005984~disaccharide metabolic process	2	2	0		4817.4	4817.4	4079.7	4079.7	6243.16	6243.16	4210.49	4210.49	5217.41	5217.41	2463.91	2463.91	2355.55	2355.55	2816.15	2816.15	0		0		0		0		313.229	-313.229	0			GO:0032691~negative regulation of interleukin-1 beta production	113.203	100.147		GO:0045124~regulation of bone resorption	263.943	-263.943
GO:0005988~lactose metabolic process	2	2	0		4817.4	4817.4	4079.7	4079.7	6243.16	6243.16	4210.49	4210.49	5217.41	5217.41	2463.91	2463.91	2355.55	2355.55	2816.15	2816.15	0		0		0		0		313.229	-313.229	0			GO:0032692~negative regulation of interleukin-1 production	113.203	100.147		GO:0045409~negative regulation of interleukin-6 biosynthetic process	263.943	-263.943
GO:0005989~lactose biosynthetic process	2	2	0		4817.4	4817.4	4079.7	4079.7	6243.16	6243.16	4210.49	4210.49	5217.41	5217.41	2463.91	2463.91	2355.55	2355.55	2816.15	2816.15	0		0		0		0		313.229	-313.229	0			GO:0033209~tumor necrosis factor-mediated signaling pathway	113.163	101.825		GO:0045655~regulation of monocyte differentiation	263.943	-263.943
GO:0005996~monosaccharide metabolic process	87	124	19.8013	9.6016	75.1679	-20.8937	73.58	-5.3995	79.5541	-25.1182	142.181	-24.5656	125.506	-22.272	50.0995	-22.8347	22.4815	3.77542	49.175	-7.48871	22.9332	-3.63434	10.6135	2.5279	2.99081	-0.33212	0		28.5936	1.62415	10.7482	6.69862		GO:0002709~regulation of T cell mediated immunity	112.968	-32.6214		GO:0046850~regulation of bone remodeling	263.943	-263.943
GO:0005997~xylulose metabolic process	1	1																																GO:0009894~regulation of catabolic process	112.744	31.2736		GO:0030002~cellular anion homeostasis	263.111	-263.111
GO:0006000~fructose metabolic process	7	7	94.9335	26.0573	121.246	-121.246	75.1908	-37.8392	108.682	-38.5556	122.025	-122.025	310.502	-50.2165	119.083	57.3659	70.9686	22.7878	14.8728	-14.8728	81.2464	-81.2464	52.7537	52.7537	0		0		37.6888	37.6888	0			GO:0051181~cofactor transport	112.721	24.8882		GO:0006959~humoral immune response	262.744	158.544
GO:0006003~fructose 2,6-bisphosphate metabolic process	4	4	60.2667	-60.2667	212.181	-212.181	131.584	-66.2185	190.194	-67.4723	213.543	-213.543	433.545	-197.712	208.395	100.39	124.195	39.8786	26.0275	-26.0275	0		0		0		0		65.9554	65.9554	0			GO:0034380~high-density lipoprotein particle assembly	112.342	-107.67		GO:0002709~regulation of T cell mediated immunity	262.68	-56.7004
GO:0006006~glucose metabolic process	62	92	20.6295	20.6295	90.0214	-13.8624	85.1481	-1.36356	93.4628	-24.3644	158.418	-12.2513	135.667	-3.4573	53.5756	-31.6807	25.1931	1.12595	58.1274	-8.96732	32.1805	-5.0998	14.8931	3.54722	4.19678	-0.466039	0		24.4148	-8.24142	12.7399	7.05744		GO:0010518~positive regulation of phospholipase activity	112.026	90.1721		GO:0007007~inner mitochondrial membrane organization	262.477	-172.546
GO:0006007~glucose catabolic process	31	46	30.3956	30.3956	59.0829	-20.4658	58.023	-7.51905	54.4153	-37.2668	90.9746	-41.9668	74.4081	-3.38999	33.1988	-7.73379	0		48.645	17.5377	51.8489	-22.7117	11.9121	11.9121	0		0		20.6808	-5.56359	5.68248	-5.68248		GO:0043368~positive T cell selection	111.876	-81.1475		GO:0060045~positive regulation of cardiac muscle cell proliferation	261.602	-36.7814
GO:0006012~galactose metabolic process	5	5	39.7323	-39.7323	19.8186	-19.8186	85.7428	22.4246	39.4211	-39.4211	116.119	21.2543	35.9065	-35.9065	50.7112	-50.7112	0		33.8565	33.8565	0		0		0		0		0		0			GO:0018904~organic ether metabolic process	111.855	74.7683		GO:0001675~acrosome assembly	261.529	-261.529
GO:0006013~mannose metabolic process	5	8	0		20.7964	-20.7964	14.2167	-14.2167	26.0474	-26.0474	69.6148	-69.6148	129.166	-129.166	0		0		0		0		0		0		0		51.6212	51.6212	0			GO:0032695~negative regulation of interleukin-12 production	111.854	84.1059		GO:0000768~syncytium formation by plasma membrane fusion	260.693	260.693
GO:0006020~inositol metabolic process	6	8	103.811	37.2313	152.1	-5.37959	80.2743	-9.99047	227.581	-77.4425	246.293	-53.0333	284.132	-102.558	42.4316	-42.4316	51.9379	-51.9379	36.7057	-36.7057	0		16.8273	-16.8273	0		0		79.8773	39.7316	0			GO:0045598~regulation of fat cell differentiation	111.823	-75.1134		GO:0007520~myoblast fusion	260.693	260.693
GO:0006021~inositol biosynthetic process	1	2																																GO:0051100~negative regulation of binding	111.582	42.2461		GO:0002711~positive regulation of T cell mediated immunity	260.169	-12.9936
GO:0006022~aminoglycan metabolic process	16	24	11.7761	-11.7761	67.0382	-17.8464	97.7151	-3.67804	83.9228	-33.8177	138.623	3.93321	107.207	2.23639	119.417	4.45433	50.9443	50.9443	15.3886	5.01006	11.9868	-11.9868	15.5806	15.5806	17.3819	17.3819	9.66739	-9.66739	6.0112	-6.0112	24.6187	24.6187		GO:0032490~detection of molecule of bacterial origin	111.383	72.3785		GO:0050433~regulation of catecholamine secretion	260.13	49.3036
GO:0006023~aminoglycan biosynthetic process	3	5	0		75.5587	75.5587	0		0		0		46.4636	46.4636	0		0		54.3965	54.3965	63.9294	-63.9294	0		0		51.5594	-51.5594	0		0			GO:0048024~regulation of nuclear mRNA splicing, via spliceosome	111.218	26.6185		GO:0032609~interferon-gamma production	259.939	106.898
GO:0006024~glycosaminoglycan biosynthetic process	2	4	0		0		0		0		0		69.6954	69.6954	0		0		81.5948	81.5948	0		0		0		77.3391	-77.3391	0		0			GO:0050684~regulation of mRNA processing	111.218	26.6185		GO:0016601~Rac protein signal transduction	258.977	247.329
GO:0006026~aminoglycan catabolic process	5	9	37.6835	-37.6835	168.015	-103.616	312.688	-11.7697	268.553	-108.217	280.416	-150.592	237.798	-98.109	161.172	6.12249	64.6594	64.6594	16.6057	-16.6057	0		0		24.4331	24.4331	0		19.2358	-19.2358	0			GO:0006003~fructose 2,6-bisphosphate metabolic process	111.059	-42.4798		GO:0009109~coenzyme catabolic process	258.323	245.891
GO:0006027~glycosaminoglycan catabolic process	2	5	0		0		0		0		0		49.1909	49.1909	0		0		0		0		0		61.0828	61.0828	0		48.0896	-48.0896	0			GO:0002285~lymphocyte activation during immune response	111.03	39.6087		GO:0031349~positive regulation of defense response	258.246	173.128
GO:0006029~proteoglycan metabolic process	10	13	30.1067	-30.1067	60.3926	-60.3926	149.241	-149.241	88.9295	-37.5983	184.247	-122.474	96.2065	-4.98329	121.107	20.0397	50.1038	50.1038	58.599	8.04544	32.4206	-32.4206	31.943	31.943	15.4589	15.4589	80.0385	49.1029	12.8536	12.8536	0			GO:0006419~alanyl-tRNA aminoacylation	110.819	90.3335		GO:0007271~synaptic transmission, cholinergic	257.862	257.862
GO:0006030~chitin metabolic process	3	4	62.8058	-62.8058	280.024	-172.693	521.147	-19.6162	447.588	-180.361	467.361	-250.987	367.746	-192.099	268.62	10.2042	107.766	107.766	27.6762	-27.6762	0		0		0		0		0		0			GO:0043249~erythrocyte maturation	110.791	5.71472		GO:0032691~negative regulation of interleukin-1 beta production	257.862	257.862
GO:0006032~chitin catabolic process	3	4	62.8058	-62.8058	280.024	-172.693	521.147	-19.6162	447.588	-180.361	467.361	-250.987	367.746	-192.099	268.62	10.2042	107.766	107.766	27.6762	-27.6762	0		0		0		0		0		0			GO:0045046~protein import into peroxisome membrane	110.703	-89.3062		GO:0032692~negative regulation of interleukin-1 production	257.862	257.862
GO:0006040~amino sugar metabolic process	7	9	0		0		38.6464	-38.6464	24.2889	-24.2889	97.3016	-97.3016	70.7542	-30.9282	0		0		68.3223	-21.6967	0		0		0		0		47.0552	47.0552	0			GO:0031960~response to corticosteroid stimulus	110.694	61.5539		GO:0050792~regulation of viral reproduction	257.714	166.951
GO:0006041~glucosamine metabolic process	6	8	0		0		45.0875	-45.0875	28.337	-28.337	113.518	-113.518	82.5465	-36.0829	0		0		79.7093	-25.3128	0		0		0		0		54.8978	54.8978	0			GO:0051384~response to glucocorticoid stimulus	110.694	61.5539		GO:0034614~cellular response to reactive oxygen species	257.494	181.392
GO:0006044~N-acetylglucosamine metabolic process	6	8	0		0		45.0875	-45.0875	28.337	-28.337	113.518	-113.518	82.5465	-36.0829	0		0		79.7093	-25.3128	0		0		0		0		54.8978	54.8978	0			GO:0031281~positive regulation of cyclase activity	110.424	71.8821		GO:0046486~glycerolipid metabolic process	257.127	149.538
GO:0006063~uronic acid metabolic process	1	1																																GO:0006099~tricarboxylic acid cycle	110.401	97.2662		GO:0030513~positive regulation of BMP signaling pathway	256.537	-256.537
GO:0006064~glucuronate catabolic process	1	1																																GO:0046356~acetyl-CoA catabolic process	110.401	97.2662		GO:0045761~regulation of adenylate cyclase activity	256.355	163.081
GO:0006067~ethanol metabolic process	3	3	0		0		0		278.478	-278.478	170.91	-170.91	77.7333	-77.7333	0		0		0		0		0		0		0		0		0			GO:0034614~cellular response to reactive oxygen species	110.361	75.8375		GO:0019884~antigen processing and presentation of exogenous antigen	256.025	-231.238
GO:0006068~ethanol catabolic process	1	1																																GO:0006084~acetyl-CoA metabolic process	110.266	85.8648		GO:0050795~regulation of behavior	255.731	-19.2208
GO:0006071~glycerol metabolic process	12	23	16.3043	16.3043	130.816	-38.2009	26.1753	-26.1753	64.9631	-27.8009	74.2659	-35.679	74.1113	25.6524	67.0075	-67.0075	75.6834	-27.82	59.6904	-30.6915	58.1998	21.3123	0		0		16.1689	16.1689	59.4942	-59.4942	65.5985	36.8232		GO:0001892~embryonic placenta development	110.23	38.0486		GO:0007033~vacuole organization	255.458	-96.1417
GO:0006072~glycerol-3-phosphate metabolic process	2	8																																GO:0019884~antigen processing and presentation of exogenous antigen	110.18	-80.0747		GO:0055010~ventricular cardiac muscle morphogenesis	255.041	-75.7523
GO:0006073~cellular glucan metabolic process	11	19	0		98.1709	-98.1709	69.4158	-49.3469	100.419	-100.419	146.939	-124.422	127.358	-127.358	18.7972	-18.7972	0		80.4112	-60.2264	29.2328	29.2328	0		0		0		24.6628	24.6628	0			GO:0042177~negative regulation of protein catabolic process	110.178	-21.6051		GO:0001892~embryonic placenta development	254.913	85.5142
GO:0006081~cellular aldehyde metabolic process	14	17	19.4435	9.4691	159.474	112.952	151.581	151.581	155.742	88.3244	281.295	206.543	224.924	170.747	37.1905	-0.676611	30.1518	5.51896	39.7483	39.7483	0		6.17108	-6.17108	12.5076	12.5076	18.0076	-18.0076	32.6049	-32.6049	10.4831	10.4831		GO:0001829~trophectodermal cell differentiation	110.156	-6.26942		GO:0032204~regulation of telomere maintenance	254.645	-254.645
GO:0006084~acetyl-CoA metabolic process	18	21	19.7466	0.0495506	169.673	124.677	268.504	237.414	240.769	230.719	390.786	330.941	251.56	187.068	70.1965	70.1965	32.3659	32.3659	112.775	96.5668	17.3051	17.3051	0		18.0475	1.40877	14.0059	-14.0059	48.2513	-26.7346	0			GO:0050714~positive regulation of protein secretion	110.088	93.0606		GO:0000186~activation of MAPKK activity	253.604	-14.8839
GO:0006085~acetyl-CoA biosynthetic process	1	1																																GO:0045761~regulation of adenylate cyclase activity	110.041	57.0727		GO:0000038~very-long-chain fatty acid metabolic process	253.554	253.554
GO:0006090~pyruvate metabolic process	10	16	0		160.863	-60.207	222.114	-39.8091	215.951	-105.665	335.379	-27.6198	341.99	-119.034	214.806	-187.984	104.686	-44.5302	142.266	-123.968	12.1446	12.1446	9.64287	-9.64287	11.5653	11.5653	0		0		42.4959	42.4959		GO:0042095~interferon-gamma biosynthetic process	109.917	13.0719		GO:0042415~norepinephrine metabolic process	253.335	192.449
GO:0006091~generation of precursor metabolites and energy	162	211	21.3931	19.9726	69.5455	22.52	52.4094	23.9861	64.5786	11.4049	95.7851	28.5788	84.8232	30.7275	29.0017	9.34108	26.919	26.919	37.7585	4.68878	23.3065	2.15315	2.91295	1.64601	2.61598	2.61598	1.55621	-1.55621	24.485	-6.8664	10.6465	8.47171		GO:0043281~regulation of caspase activity	109.85	39.3559		GO:0045862~positive regulation of proteolysis	252.814	30.8183
GO:0006094~gluconeogenesis	10	15	0		160.863	-60.207	222.114	-39.8091	215.951	-105.665	335.379	-27.6198	341.99	-119.034	214.806	-187.984	104.686	-44.5302	142.266	-123.968	12.1446	12.1446	9.64287	-9.64287	11.5653	11.5653	0		0		42.4959	42.4959		GO:0010259~multicellular organismal aging	109.309	4.10626		GO:0002285~lymphocyte activation during immune response	252.573	145.903
GO:0006096~glycolysis	26	38	36.241	36.241	64.8255	-18.782	69.1813	-8.96502	57.3491	-36.9029	81.0961	-22.6638	70.6327	14.0427	33.6742	-3.31202	0		55.0977	23.8123	48.9863	-14.2457	14.2029	14.2029	0		0		7.9056	-7.9056	6.77527	-6.77527		GO:0055081~anion homeostasis	109.201	-109.201		GO:0009060~aerobic respiration	252.429	205.663
GO:0006097~glyoxylate cycle	2	2	0		235.45	235.45	319.691	319.691	316.864	316.864	821.622	821.622	211.318	211.318	0		0		153.016	153.016	0		0		87.553	87.553	126.053	-126.053	0		0			GO:0010212~response to ionizing radiation	109.177	52.4438		GO:0006482~protein amino acid demethylation	252.421	-252.421
GO:0006098~pentose-phosphate shunt	5	8	0		54.6537	-54.6537	0		113.729	-113.729	180.35	-180.35	130.501	-130.501	31.3513	-31.3513	0		16.0784	-16.0784	63.2019	-63.2019	0		0		0		87.0612	6.66523	0			GO:0001953~negative regulation of cell-matrix adhesion	109.109	-74.4209		GO:0008214~protein amino acid dealkylation	252.421	-252.421
GO:0006099~tricarboxylic acid cycle	17	20	10.4803	10.4803	163.447	148.219	274.629	261.049	254.932	244.291	387.17	377.012	242.816	221.613	74.3257	74.3257	34.2698	34.2698	119.409	102.247	18.323	18.323	0		10.3004	10.3004	14.8298	-14.8298	51.0896	-28.3073	0			GO:0046427~positive regulation of JAK-STAT cascade	108.778	65.9802		GO:0021936~regulation of granule cell precursor proliferation	252.273	-252.273
GO:0006102~isocitrate metabolic process	3	3	0		156.967	156.967	213.127	213.127	211.243	211.243	547.748	547.748	140.879	140.879	0		0		102.01	102.01	0		0		58.3687	58.3687	84.0355	-84.0355	0		0			GO:0008630~DNA damage response, signal transduction resulting in induction of apoptosis	108.727	64.177		GO:0021940~positive regulation of granule cell precursor proliferation	252.273	-252.273
GO:0006108~malate metabolic process	3	6	0		126.024	-126.024	0		0		0		0		0		116.534	116.534	91.3193	-91.3193	41.3201	41.3201	0		0		0		0		0			GO:0043618~regulation of transcription from RNA polymerase II promoter in response to stress	108.535	108.535		GO:0043299~leukocyte degranulation	252.211	142.975
GO:0006109~regulation of carbohydrate metabolic process	7	8	37.7259	37.7259	114.579	114.579	61.5901	-0.171166	102.513	51.6187	141.144	31.4745	83.8146	40.9383	35.5254	35.5254	26.7324	26.7324	79.4116	79.4116	0		0		0		0		0		0			GO:0043619~regulation of transcription from RNA polymerase II promoter in response to oxidative stress	108.535	108.535		GO:0007569~cell aging	251.429	-85.5571
GO:0006110~regulation of glycolysis	2	2	132.041	132.041	115.531	115.531	215.566	-0.599083	242.374	64.2426	304.709	-79.1348	293.351	143.284	124.339	124.339	93.5633	93.5633	0		0		0		0		0		0		0			GO:0043620~regulation of transcription in response to stress	108.535	108.535		GO:0032106~positive regulation of response to extracellular stimulus	251.283	-251.283
GO:0006112~energy reserve metabolic process	11	19	0		98.1709	-98.1709	69.4158	-49.3469	100.419	-100.419	146.939	-124.422	127.358	-127.358	18.7972	-18.7972	0		80.4112	-60.2264	29.2328	29.2328	0		0		0		24.6628	24.6628	0			GO:0007162~negative regulation of cell adhesion	108.098	-69.7183		GO:0032109~positive regulation of response to nutrient levels	251.283	-251.283
GO:0006116~NADH oxidation	1	1																																GO:0050673~epithelial cell proliferation	108.077	39.0314		GO:0046425~regulation of JAK-STAT cascade	250.55	198.959
GO:0006119~oxidative phosphorylation	43	60	18.5468	13.1952	47.1321	21.4336	16.0048	16.0048	29.1441	7.98579	35.934	19.9305	51.4373	19.6986	41.5766	23.5624	36.3146	36.3146	21.2355	-7.57974	25.9505	-1.1639	0		3.80149	3.80149	0		9.44258	-2.42233	0			GO:0042990~regulation of transcription factor import into nucleus	108.057	73.6558		GO:0006465~signal peptide processing	250.076	250.076
GO:0006120~mitochondrial electron transport, NADH to ubiquinone	4	6	0		0		0		0		0		32.0795	-32.0795	39.0022	-39.0022	0		43.2943	-43.2943	57.3876	-57.3876	0		0		0		0		0			GO:0052548~regulation of endopeptidase activity	107.689	38.0805		GO:0006909~phagocytosis	249.96	143.047
GO:0006121~mitochondrial electron transport, succinate to ubiquinone	1	1																																GO:0030002~cellular anion homeostasis	107.429	-107.429		GO:0031281~positive regulation of cyclase activity	249.303	208.263
GO:0006122~mitochondrial electron transport, ubiquinol to cytochrome c	5	5	0		66.3688	66.3688	0		20.373	20.373	78.3809	78.3809	79.7786	79.7786	0		76.1093	76.1093	27.2897	27.2897	0		0		32.6928	32.6928	0		51.0191	-51.0191	0			GO:0015807~L-amino acid transport	107.283	79.752		GO:0006419~alanyl-tRNA aminoacylation	248.752	248.752
GO:0006140~regulation of nucleotide metabolic process	26	35	21.9223	12.0433	118.801	2.71223	117.31	29.9684	142.146	23.9626	247.435	87.4829	207.899	96.0501	45.5192	25.5443	64.2463	25.1101	53.0479	26.9567	20.467	5.54268	0		18.3821	18.3821	7.48643	-7.48643	58.4377	-20.3877	0			GO:0051149~positive regulation of muscle cell differentiation	107.149	-87.8111		GO:0033089~positive regulation of T cell differentiation in the thymus	248.741	-5.71182
GO:0006144~purine base metabolic process	8	11	59.5654	59.5654	149.435	47.9891	49.8336	3.97331	148.988	44.6784	140.28	-28.6151	150.844	96.0888	45.7979	45.7979	71.3762	26.999	84.3582	-84.3582	21.5845	-21.5845	43.4159	43.4159	20.9608	-20.9608	0		54.3405	-54.3405	0			GO:0035136~forelimb morphogenesis	106.994	-23.8939		GO:0002699~positive regulation of immune effector process	248.477	73.82
GO:0006145~purine base catabolic process	1	1																																GO:0046632~alpha-beta T cell differentiation	106.989	-12.6505		GO:0009894~regulation of catabolic process	248.172	57.9596
GO:0006152~purine nucleoside catabolic process	1	1																																GO:0034384~high-density lipoprotein particle clearance	106.985	-101.145		GO:0001783~B cell apoptosis	247.726	-134.241
GO:0006154~adenosine catabolic process	1	1																																GO:0002699~positive regulation of immune effector process	106.776	27.5676		GO:0006641~triglyceride metabolic process	247.652	211.675
GO:0006157~deoxyadenosine catabolic process	1	1																																GO:0000185~activation of MAPKKK activity	106.663	-106.663		GO:0007530~sex determination	247.528	247.528
GO:0006163~purine nucleotide metabolic process	91	133	17.2224	5.50139	80.8996	-10.276	57.8693	21.7018	83.6307	-7.20985	112.169	1.95801	119.642	-10.7269	32.375	15.8359	35.6264	17.9407	49.035	2.04403	12.9205	0.173649	14.1028	-0.261291	7.87975	-1.96534	1.10253	-1.10253	40.7693	-5.81083	0			GO:0032410~negative regulation of transporter activity	106.591	-92.925		GO:0051289~protein homotetramerization	246.976	137.6
GO:0006164~purine nucleotide biosynthetic process	78	117	17.1157	3.4411	89.3606	-14.7616	62.4982	24.0546	90.6358	-8.83707	119.555	2.24218	129.927	-10.2525	37.7709	18.4753	40.9132	20.2799	53.4573	6.13499	15.0739	0.20259	16.4532	-0.30484	9.19304	-2.2929	0		47.5642	-6.7793	0			GO:0006959~humoral immune response	106.58	63.4203		GO:0002712~regulation of B cell mediated immunity	246.817	234.538
GO:0006166~purine ribonucleoside salvage	2	3	161.364	161.364	523.898	118.113	137.353	-46.088	269.955	-147.285	414.243	-261.336	352.45	133.429	0		148.77	-28.7388	337.433	-337.433	86.338	-86.338	0		0		0		121.658	-121.658	0			GO:0045648~positive regulation of erythrocyte differentiation	106.511	-50.4029		GO:0002889~regulation of immunoglobulin mediated immune response	246.817	234.538
GO:0006168~adenine salvage	1	1																																GO:0046100~hypoxanthine metabolic process	106.495	-31.7575		GO:0035115~embryonic forelimb morphogenesis	245.707	-89.8131
GO:0006171~cAMP biosynthetic process	2	4	46.6106	-46.6106	169.834	-169.834	0		84.0096	-84.0096	161.725	-161.725	292.774	-292.774	0		0		0		46.3227	46.3227	0		0		0		163.161	163.161	0			GO:0021795~cerebral cortex cell migration	106.338	52.3611		GO:0015893~drug transport	245.292	24.6829
GO:0006177~GMP biosynthetic process	1	3																																GO:0010907~positive regulation of glucose metabolic process	106.25	64.9965		GO:0042891~antibiotic transport	245.292	24.6829
GO:0006182~cGMP biosynthetic process	6	8	21.4598	21.4598	66.4539	-24.4132	13.3927	-13.3927	27.5282	-27.5282	137.787	-137.787	117.444	-117.444	0		0		14.2957	-14.2957	25.5806	-25.5806	0		47.7706	-47.7706	0		138.465	43.7204	0			GO:0043467~regulation of generation of precursor metabolites and energy	106.25	64.9965		GO:0001952~regulation of cell-matrix adhesion	244.62	67.3344
GO:0006183~GTP biosynthetic process	6	8	0		50.7896	17.9064	0		15.9643	-15.9643	28.0193	-28.0193	53.5582	-53.5582	0		0		0		26.4171	-26.4171	0		0		0		0		0			GO:0045793~positive regulation of cell size	106.189	-65.7336		GO:0032720~negative regulation of tumor necrosis factor production	244.473	244.473
GO:0006188~IMP biosynthetic process	3	3	0		0		0		62.5061	-62.5061	51.5379	-51.5379	0		0		0		0		0		0		0		0		0		0			GO:0006909~phagocytosis	106.139	58.3318		GO:0030518~steroid hormone receptor signaling pathway	244.012	171.819
GO:0006189~'de novo' IMP biosynthetic process	2	2	0		0		0		93.7592	-93.7592	77.3069	-77.3069	0		0		0		0		0		0		0		0		0		0			GO:0010660~regulation of muscle cell apoptosis	106.129	-4.97283		GO:0033044~regulation of chromosome organization	243.338	-194.564
GO:0006195~purine nucleotide catabolic process	12	12	18.2142	18.2142	43.2722	23.7518	35.3275	11.181	57.9745	16.0746	76.8581	3.66112	62.1619	-14.6525	30.5319	30.5319	32.6843	32.6843	24.2541	-24.2541	0		0		0		0		0		0			GO:0034391~regulation of smooth muscle cell apoptosis	106.129	-4.97283		GO:0015807~L-amino acid transport	243.224	234.752
GO:0006200~ATP catabolic process	5	5	0		39.7057	-7.14323	51.7532	-6.19842	70.2425	-30.3172	143.909	-31.7642	92.1773	-92.1773	0		0		58.2099	-58.2099	0		0		0		0		0		0			GO:0006026~aminoglycan catabolic process	106.084	-30.0409		GO:0043536~positive regulation of blood vessel endothelial cell migration	242.597	-55.7869
GO:0006206~pyrimidine base metabolic process	3	4	54.0851	54.0851	66.8104	66.8104	41.4686	41.4686	67.3143	67.3143	101.998	101.998	99.6609	99.6609	0		0		0		0		0		0		0		0		0			GO:0022602~ovulation cycle process	106.082	78.3157		GO:0051224~negative regulation of protein transport	242.241	101.483
GO:0006207~'de novo' pyrimidine base biosynthetic process	2	3	81.1276	81.1276	100.216	100.216	62.2029	62.2029	100.971	100.971	152.997	152.997	149.491	149.491	0		0		0		0		0		0		0		0		0			GO:0042698~ovulation cycle	106.082	78.3157		GO:0006003~fructose 2,6-bisphosphate metabolic process	242.217	-136.237
GO:0006208~pyrimidine base catabolic process	1	1																																GO:0016540~protein autoprocessing	105.99	94.7996		GO:0010894~negative regulation of steroid biosynthetic process	241.585	1.74313
GO:0006210~thymine catabolic process	1	1																																GO:0030070~insulin processing	105.99	94.7996		GO:0045939~negative regulation of steroid metabolic process	241.585	1.74313
GO:0006212~uracil catabolic process	1	1																																GO:0043589~skin morphogenesis	105.672	-19.7246		GO:0051043~regulation of membrane protein ectodomain proteolysis	241.357	138.568
GO:0006213~pyrimidine nucleoside metabolic process	12	18	13.5213	13.5213	66.2048	1.54673	43.9014	-23.1671	59.8394	-26.1823	90.1185	-39.1196	63.5335	-13.7031	0		0		43.741	-43.741	13.2085	-13.2085	0		0		0		0		0			GO:0045589~regulation of regulatory T cell differentiation	105.557	68.833		GO:0065005~protein-lipid complex assembly	241.191	-241.191
GO:0006214~thymidine catabolic process	1	1																																GO:0002051~osteoblast fate commitment	105.536	-93.4221		GO:0009948~anterior/posterior axis specification	241.095	-241.095
GO:0006220~pyrimidine nucleotide metabolic process	17	24	17.2201	17.2201	105.026	-31.2272	80.3497	-65.7137	79.7291	-55.9711	102.435	-66.4355	98.2849	-44.1923	91.1205	-91.1205	61.5927	-61.5927	30.876	-30.876	16.4041	-2.24321	0		0		0		10.0748	-10.0748	0			GO:0051289~protein homotetramerization	105.515	41.7956		GO:0042311~vasodilation	240.646	172.575
GO:0006221~pyrimidine nucleotide biosynthetic process	13	17	12.4812	12.4812	120.358	-57.8186	79.5413	-60.402	67.5546	-36.4865	103.829	-56.7526	116.157	-70.1595	119.158	-119.158	80.5443	-80.5443	13.6651	-13.6651	21.4516	-2.93343	0		0		0		0		0			GO:0048821~erythrocyte development	105.469	-12.2644		GO:0042743~hydrogen peroxide metabolic process	240.527	198.358
GO:0006222~UMP biosynthetic process	2	3	81.1276	81.1276	100.216	100.216	62.2029	62.2029	100.971	100.971	152.997	152.997	149.491	149.491	0		0		0		0		0		0		0		0		0			GO:0030641~regulation of cellular pH	105.429	-87.2236		GO:0010518~positive regulation of phospholipase activity	239.193	239.193
GO:0006228~UTP biosynthetic process	6	8	0		50.7896	17.9064	0		15.9643	-15.9643	28.0193	-28.0193	53.5582	-53.5582	0		0		0		26.4171	-26.4171	0		0		0		0		0			GO:0051453~regulation of intracellular pH	105.429	-87.2236		GO:0046330~positive regulation of JNK cascade	238.855	166.334
GO:0006231~dTMP biosynthetic process	1	1																																GO:0007006~mitochondrial membrane organization	105.242	-12.1815		GO:0070304~positive regulation of stress-activated protein kinase signaling pathway	238.855	166.334
GO:0006235~dTTP biosynthetic process	1	1																																GO:0030155~regulation of cell adhesion	104.918	11.5267		GO:0018106~peptidyl-histidine phosphorylation	238.323	238.323
GO:0006241~CTP biosynthetic process	6	8	0		50.7896	17.9064	0		15.9643	-15.9643	28.0193	-28.0193	53.5582	-53.5582	0		0		0		26.4171	-26.4171	0		0		0		0		0			GO:0009306~protein secretion	104.911	-37.6307		GO:0042542~response to hydrogen peroxide	238.259	177.083
GO:0006244~pyrimidine nucleotide catabolic process	1	1																																GO:0031349~positive regulation of defense response	104.773	60.5445		GO:0010212~response to ionizing radiation	237.837	109.929
GO:0006259~DNA metabolic process	183	262	28.7723	15.5432	126.542	13.7404	78.3066	-10.3037	86.2507	-6.3683	144.628	25.5943	125.938	9.1543	38.248	-13.6653	29.1325	-7.18248	66.9824	-19.1127	28.7851	-6.91327	10.3084	8.21888	7.5724	2.97122	10.2492	-6.89015	32.9479	-7.31358	7.19785	1.62533		GO:0015893~drug transport	104.711	15.0328		GO:0032096~negative regulation of response to food	237.597	-237.597
GO:0006260~DNA replication	60	86	22.7069	10.2798	95.5951	-24.2458	52.0698	-29.1539	54.7638	-26.1128	94.5721	-0.571546	79.2437	-13.4733	30.352	-30.352	37.2044	-28.1577	50.797	-25.2479	20.6957	11.3623	4.5775	4.5775	9.69085	2.61483	18.6195	-8.3745	13.5883	-8.13775	8.02965	-2.63066		GO:0042891~antibiotic transport	104.711	15.0328		GO:0032099~negative regulation of appetite	237.597	-237.597
GO:0006261~DNA-dependent DNA replication	13	18	19.956	-19.956	118.159	-118.159	90.3801	-72.3062	84.915	-53.5085	168.155	-13.929	137.488	-30.9018	45.3715	-45.3715	84.7141	-84.7141	65.7096	-65.7096	42.0597	42.0597	0		7.35365	7.35365	0		46.1694	-21.013	24.6007	-24.6007		GO:0042743~hydrogen peroxide metabolic process	104.693	79.2191		GO:0032922~circadian regulation of gene expression	237.597	-237.597
GO:0006265~DNA topological change	5	8	23.497	-23.497	252.881	-58.6962	455.567	-341.634	91.3482	-8.46593	370.678	90.0138	303.048	-167.791	171.9	-171.9	0		186.491	-140.07	92.9007	10.8054	114.052	114.052	61.3131	61.3131	29.8985	-29.8985	32.7034	32.7034	0			GO:0006526~arginine biosynthetic process	104.587	18.632		GO:0051954~positive regulation of amine transport	237.597	-237.597
GO:0006266~DNA ligation	2	4	0		364.006	-364.006	37.9398	-37.9398	102.441	-102.441	119.316	-119.316	251.482	-251.482	0		0		325.519	-325.519	112.446	112.446	0		0		0		109.008	109.008	0			GO:0045682~regulation of epidermis development	104.121	28.986		GO:0043281~regulation of caspase activity	237.508	95.7631
GO:0006268~DNA unwinding during replication	5	6	51.8856	-51.8856	267.051	-267.051	175.518	-175.518	222.892	-141.235	333.922	-84.8529	349.143	-88.6693	76.6248	-76.6248	98.1934	-98.1934	112.757	-112.757	20.962	20.962	0		0		0		107.73	-42.3234	0			GO:0015012~heparan sulfate proteoglycan biosynthetic process	104.066	-42.1471		GO:0046632~alpha-beta T cell differentiation	237.452	9.72318
GO:0006270~DNA replication initiation	8	8	32.4285	-32.4285	183.373	-183.373	146.868	-117.498	137.987	-86.9512	259.51	-8.89311	196.388	-23.1865	73.7287	-73.7287	137.66	-137.66	82.7799	-82.7799	44.5248	44.5248	0		11.9497	11.9497	0		54.5857	-54.5857	39.9762	-39.9762		GO:0030201~heparan sulfate proteoglycan metabolic process	104.066	-42.1471		GO:0010872~regulation of cholesterol esterification	237.289	-237.289
GO:0006275~regulation of DNA replication	12	14	31.1802	31.1802	68.5316	45.9777	50.8093	35.565	76.8631	36.729	117.37	43.1122	125.926	46.5033	41.0157	41.0157	15.5939	15.5939	43.7504	-9.26905	0		0		0		0		0		0			GO:0007007~inner mitochondrial membrane organization	104.037	-52.0703		GO:0010873~positive regulation of cholesterol esterification	237.289	-237.289
GO:0006281~DNA repair	99	133	25.6129	8.69074	94.2687	-8.21449	37.3781	-8.36136	55.2764	-15.6741	97.5716	5.52104	81.0326	2.63936	15.166	-4.27247	13.615	-9.07454	46.5934	-29.6232	14.9276	-3.68398	7.63536	3.77289	3.97049	-0.246115	5.77064	-5.77064	27.5996	-4.70477	0			GO:0042311~vasodilation	103.962	64.8207		GO:0031056~regulation of histone modification	237.201	-159.161
GO:0006282~regulation of DNA repair	11	14	17.8382	-17.8382	143.936	-68.607	42.0115	-21.0146	51.805	-24.8274	179.412	1.61472	168.524	-103.855	0		17.8727	-17.8727	51.1418	-51.1418	0		0		0		51.9357	-51.9357	50.9691	50.9691	0			GO:0051014~actin filament severing	103.875	-55.6557		GO:0050772~positive regulation of axonogenesis	236.721	-236.721
GO:0006283~transcription-coupled nucleotide-excision repair	4	5	29.3713	-29.3713	412.081	-412.081	134.403	-134.403	155.317	-155.317	278.219	-278.219	254.778	-254.778	0		41.0037	-41.0037	529.295	-471.27	56.2318	56.2318	0		0		0		82.5225	82.5225	0			GO:0007033~vacuole organization	103.816	-28.7424		GO:0009411~response to UV	235.986	56.3055
GO:0006284~base-excision repair	11	15	41.9408	41.9408	201.99	-7.39736	26.1952	-26.1952	60.2922	-60.2922	74.8418	-74.8418	54.3947	-54.3947	13.3552	-13.3552	34.5958	-34.5958	130.364	-130.364	101.058	-60.1683	0		0		0		19.8196	19.8196	0			GO:0032392~DNA geometric change	103.397	-62.0106		GO:0042990~regulation of transcription factor import into nucleus	235.588	235.588
GO:0006287~base-excision repair, gap-filling	1	1																																GO:0032508~DNA duplex unwinding	103.397	-62.0106		GO:0034370~triglyceride-rich lipoprotein particle remodeling	234.878	-159.436
GO:0006288~base-excision repair, DNA ligation	1	2																																GO:0006650~glycerophospholipid metabolic process	103.319	44.4886		GO:0001993~regulation of systemic arterial blood pressure by norepinephrine-epinephrine	234.687	181.653
GO:0006289~nucleotide-excision repair	15	19	38.5889	22.9242	162.3	-19.5987	53.7716	-53.7716	66.2501	-66.2501	93.4599	-93.4599	86.317	-86.317	0		10.9343	-10.9343	114.425	-98.9521	74.1113	-44.121	0		0		0		22.006	22.006	0			GO:0048284~organelle fusion	103.28	-26.0377		GO:0002833~positive regulation of response to biotic stimulus	234.375	74.5946
GO:0006290~pyrimidine dimer repair	4	4	0		412.081	-412.081	134.403	-134.403	155.317	-155.317	278.219	-278.219	254.778	-254.778	0		41.0037	-41.0037	500.283	-500.283	56.2318	56.2318	0		0		0		82.5225	82.5225	0			GO:0052547~regulation of peptidase activity	103.18	33.4782		GO:0002834~regulation of response to tumor cell	234.375	74.5946
GO:0006298~mismatch repair	7	9	0		0		0		19.5431	-19.5431	34.8193	-34.8193	0		0		0		24.8928	-24.8928	0		0		0		0		0		0			GO:0031532~actin cytoskeleton reorganization	103.028	-11.2764		GO:0002836~positive regulation of response to tumor cell	234.375	74.5946
GO:0006301~postreplication repair	4	4	0		51.0033	51.0033	89.8383	89.8383	95.6199	95.6199	295.548	295.548	104.194	104.194	40.162	40.162	0		0		0		0		0		47.6993	-47.6993	0		0			GO:0033135~regulation of peptidyl-serine phosphorylation	102.95	-2.50367		GO:0002837~regulation of immune response to tumor cell	234.375	74.5946
GO:0006302~double-strand break repair	20	26	4.62207	4.62207	70.4451	-29.0139	15.6333	-4.08501	22.6407	-7.80305	108.579	9.05284	50.7735	-15.2055	25.5654	-12.8713	11.781	-11.781	42.9103	-42.9103	0		0		10.4361	-10.4361	9.53987	-9.53987	23.5688	10.3933	0			GO:0042542~response to hydrogen peroxide	102.866	67.6653		GO:0002839~positive regulation of immune response to tumor cell	234.375	74.5946
GO:0006303~double-strand break repair via nonhomologous end joining	3	4	0		77.4664	-77.4664	0		0		0		0		0		0		44.4948	-44.4948	0		0		0		0		0		0			GO:0009411~response to UV	102.823	21.0744		GO:0051952~regulation of amine transport	234.15	58.4612
GO:0006304~DNA modification	7	8	76.046	44.9178	244.212	103.358	73.0512	-11.5608	84.9732	-37.3428	101.616	-25.0386	146.932	27.7746	23.7208	-23.7208	0		36.3947	-11.4241	41.4352	-41.4352	0		0		0		41.0609	41.0609	0			GO:0051222~positive regulation of protein transport	102.545	48.1377		GO:0030307~positive regulation of cell growth	233.759	-215.063
GO:0006305~DNA alkylation	6	7	88.7204	52.4041	284.914	120.585	85.2264	-13.4876	99.1353	-43.5666	118.552	-29.2117	171.421	32.4037	27.6742	-27.6742	0		42.4605	-13.3281	48.3411	-48.3411	0		0		0		47.9044	47.9044	0			GO:0001974~blood vessel remodeling	102.344	73.2085		GO:0032410~negative regulation of transporter activity	233.344	-233.344
GO:0006306~DNA methylation	6	7	88.7204	52.4041	284.914	120.585	85.2264	-13.4876	99.1353	-43.5666	118.552	-29.2117	171.421	32.4037	27.6742	-27.6742	0		42.4605	-13.3281	48.3411	-48.3411	0		0		0		47.9044	47.9044	0			GO:0006575~cellular amino acid derivative metabolic process	102.332	49.4336		GO:0040018~positive regulation of multicellular organism growth	233.307	180.759
GO:0006308~DNA catabolic process	20	23	67.717	55.9685	313.067	267.348	296.353	149.67	366.581	168.839	510.079	266.093	453.461	248.703	125.101	60.2045	86.7589	73.8483	201.177	104.679	88.658	-54.0938	0		6.02448	6.02448	19.2414	-19.2414	88.4988	-60.2023	4.37879	4.37879		GO:0021854~hypothalamus development	102.203	91.1806		GO:0019319~hexose biosynthetic process	232.961	-61.439
GO:0006309~DNA fragmentation involved in apoptosis	9	10	87.0214	87.0214	573.498	517.029	377.279	214.76	499.031	242.098	607.829	270.616	680.152	418.705	156.28	121.219	155.159	126.469	390.349	228.384	68.8877	-68.8877	0		0		0		171.251	-108.37	9.73065	9.73065		GO:0043496~regulation of protein homodimerization activity	102.203	91.1806		GO:0000185~activation of MAPKKK activity	232.65	-232.65
GO:0006310~DNA recombination	27	40	35.7194	0.957773	115.064	-33.5948	41.8656	-19.5151	83.2227	-63.9099	130.566	-57.9626	117.256	-45.2224	32.9979	-32.9979	21.8853	-21.8853	24.8539	-24.8539	0		7.08119	-7.08119	7.73045	-7.73045	7.06657	-7.06657	46.8867	-4.80143	6.88367	-6.88367		GO:0019059~initiation of viral infection	102.178	88.4836		GO:0007405~neuroblast proliferation	232.35	-66.287
GO:0006323~DNA packaging	35	97	32.4567	-2.75094	115.77	12.9847	68.3948	-20.1831	111.006	4.20635	139.749	40.5629	95.1874	-9.69513	31.0642	-23.2162	28.1378	-17.1794	92.3098	-0.293634	17.122	-9.4	5.28023	5.28023	9.39896	9.39896	35.1678	-24.7844	20.933	6.9254	8.06261	-8.06261		GO:0019062~virion attachment to host cell surface receptor	102.178	88.4836		GO:0006518~peptide metabolic process	232.222	199.25
GO:0006325~chromatin organization	108	203	14.7226	5.76341	130.164	-55.5877	81.3485	-30.5497	113.309	-38.8742	152.323	-45.5344	134.282	-57.4586	23.6635	-6.04409	25.4972	-15.1942	81.5236	-44.3899	24.4653	10.9248	0		0		0		42.7479	27.0249	3.73365	-1.49211		GO:0030260~entry into host cell	102.178	88.4836		GO:0045785~positive regulation of cell adhesion	232.017	128.23
GO:0006333~chromatin assembly or disassembly	43	114	19.2781	4.90102	144.663	-29.7887	75.5177	-49.8059	119.466	-40.0497	137.515	-30.8668	127.536	-52.7061	25.2848	-18.8969	31.5364	-22.6167	90.5748	-30.4458	10.7938	-10.7938	0		0		0		37.8296	19.5234	6.56259	-6.56259		GO:0033627~cell adhesion mediated by integrin	102.178	88.4836		GO:0010824~regulation of centrosome duplication	231.59	72.6157
GO:0006334~nucleosome assembly	28	87	29.6056	7.52656	141.305	19.6379	75.1042	-35.6182	119	-14.4997	124.416	0.432446	108.453	-20.7624	38.8303	-29.0202	35.1722	-21.4742	104.048	-11.7066	16.5762	-16.5762	0		0		0		26.1663	8.65675	10.0783	-10.0783		GO:0044409~entry into host	102.178	88.4836		GO:0002475~antigen processing and presentation via MHC class Ib	231.271	-176.841
GO:0006338~chromatin remodeling	10	13	44.1059	44.1059	34.9974	-34.9974	51.4361	-24.493	100.377	-62.506	130.198	-42.8381	115.867	-72.8922	30.0009	30.0009	0		80.6893	-80.6893	0		0		0		0		60.9583	60.9583	0			GO:0046718~entry of virus into host cell	102.178	88.4836		GO:0048644~muscle organ morphogenesis	230.934	160.379
GO:0006342~chromatin silencing	8	10	31.7718	4.53458	110.01	-13.3453	20.6572	-20.6572	31.622	-31.622	50.2865	-50.2865	79.3922	-16.4093	0		0		9.18786	-9.18786	17.5363	-17.5363	0		0		0		35.9283	35.9283	0			GO:0051806~entry into cell of other organism during symbiotic interaction	102.178	88.4836		GO:0042159~lipoprotein catabolic process	230.727	-230.727
GO:0006346~methylation-dependent chromatin silencing	3	3	84.7247	12.0922	293.36	-35.5873	55.086	-55.086	84.3254	-84.3254	134.097	-134.097	211.713	-43.7583	0		0		24.501	-24.501	46.7634	-46.7634	0		0		0		95.8088	95.8088	0			GO:0051825~adhesion to other organism during symbiotic interaction	102.178	88.4836		GO:0050873~brown fat cell differentiation	229.941	69.3721
GO:0006349~genetic imprinting	5	5	50.8348	7.25532	287.265	89.897	81.222	15.1188	164.554	63.3639	202.379	41.4622	205.497	52.2143	24.1631	24.1631	0		72.3477	42.9465	28.058	-28.058	0		0		0		57.4853	57.4853	0			GO:0051828~entry into other organism during symbiotic interaction	102.178	88.4836		GO:0006664~glycolipid metabolic process	229.827	-115.533
GO:0006350~transcription	341	492	21.3562	5.55225	117.961	-21.2704	65.9154	7.69671	90.0876	-2.00061	141.716	1.3734	129.959	-11.5223	41.008	4.77442	35.6694	-0.694554	66.8679	-19.2642	25.9633	13.1083	3.97387	-0.138705	6.54586	-0.266318	4.45896	0.267073	48.1226	6.54864	9.26206	0.134689		GO:0051856~adhesion to symbiont	102.178	88.4836		GO:0006687~glycosphingolipid metabolic process	229.827	-115.533
GO:0006351~transcription, DNA-dependent	50	71	28.1194	8.10914	126.288	21.8651	99.0383	30.2735	111.302	23.1182	191.517	63.4235	148.627	33.7929	44.2812	6.21222	34.6623	20.9239	62.2604	12.8545	15.1609	-1.474	0		7.98853	2.28257	6.57007	6.57007	41.8218	-10.434	0			GO:0052126~movement in host environment	102.178	88.4836		GO:0016064~immunoglobulin mediated immune response	229.81	-70.7045
GO:0006352~transcription initiation	18	29	37.8986	37.8986	169.211	76.6898	99.8868	38.6466	119.468	36.5812	186.556	55.3632	180.183	47.9499	50.6607	50.6607	37.9278	37.9278	67.0961	0.276218	23.1041	-23.1041	0		0		0		67.2536	5.30009	0			GO:0052192~movement in environment of other organism during symbiotic interaction	102.178	88.4836		GO:0033151~V(D)J recombination	229.739	-229.739
GO:0006354~RNA elongation	5	9	0		0		43.1504	43.1504	96.9626	34.2804	161.443	103.702	110.419	38.2104	0		0		0		32.3405	32.3405	0		0		0		53.7924	0.992021	0			GO:0043299~leukocyte degranulation	102.1	55.9925		GO:0052548~regulation of endopeptidase activity	229.591	92.571
GO:0006355~regulation of transcription, DNA-dependent	456	845	19.6854	4.06885	115.23	-13.776	69.5265	8.26727	103.286	-0.322436	149.975	7.78308	139.598	-9.14364	43.0262	4.1339	31.5123	-1.48226	67.702	-11.48	26.3697	11.6468	5.55994	2.24166	6.33671	-1.3057	3.86649	-0.618016	53.3145	10.4836	9.48195	0.971964		GO:0032869~cellular response to insulin stimulus	102.028	71.2882		GO:0007159~leukocyte adhesion	229.095	229.095
GO:0006357~regulation of transcription from RNA polymerase II promoter	185	247	15.4343	0.937344	112.49	-26.0602	65.5075	4.70299	102.516	5.21744	151	12.328	137.124	5.15421	31.8551	9.35943	22.8904	-2.20978	45.7468	-22.2	29.8108	22.0293	7.25514	0.796412	7.53846	-0.796488	4.00352	4.00352	42.6463	1.40925	5.85375	-3.91374		GO:0001825~blastocyst formation	101.903	-17.2311		GO:0003013~circulatory system process	228.544	132.543
GO:0006359~regulation of transcription from RNA polymerase III promoter	1	1																																GO:0051224~negative regulation of protein transport	101.689	30.8873		GO:0008015~blood circulation	228.544	132.543
GO:0006360~transcription from RNA polymerase I promoter	3	3	71.8801	71.8801	0		0		0		0		0		100.003	100.003	0		0		0		0		0		0		103.69	103.69	0			GO:0019319~hexose biosynthetic process	101.645	-35.6098		GO:0051349~positive regulation of lyase activity	228.528	190.908
GO:0006364~rRNA processing	33	48	36.5496	25.4385	56.8718	-16.0988	19.6989	-0.719469	32.6744	-10.7666	56.456	-12.9093	49.5685	-18.3132	0		5.30291	5.30291	33.03	-33.03	11.9063	2.39732	0		0		0		27.3921	6.08747	0			GO:0043277~apoptotic cell clearance	101.595	40.3174		GO:0045823~positive regulation of heart contraction	228.093	228.093
GO:0006366~transcription from RNA polymerase II promoter	29	43	26.2472	18.1447	101.84	51.4097	71.7303	33.2299	70.9994	33.8144	152.033	73.4681	115.373	69.9744	24.3876	24.3876	27.7429	27.7429	44.4943	3.30229	14.3405	-14.3405	0		13.7733	3.93546	11.3277	11.3277	19.2269	-19.2269	0			GO:0002712~regulation of B cell mediated immunity	101.442	96.7404		GO:0009306~protein secretion	228.07	-150.099
GO:0006367~transcription initiation from RNA polymerase II promoter	10	19	43.5175	43.5175	294.434	148.187	154.552	94.808	157.525	123.364	267.734	167.721	248.11	162.529	59.4875	59.4875	68.27	68.27	103.509	17.7613	41.5873	-41.5873	0		0		0		55.7581	-55.7581	0			GO:0002889~regulation of immunoglobulin mediated immune response	101.442	96.7404		GO:0002573~myeloid leukocyte differentiation	227.875	146.653
GO:0006370~mRNA capping	3	3	0		0		0		0		0		0		0		0		0		146.558	146.558	0		50.7757	-50.7757	0		0		0			GO:0006110~regulation of glycolysis	101.431	39.5511		GO:0034204~lipid translocation	227.851	-227.851
GO:0006376~mRNA splice site selection	2	3	0		140.617	-140.617	0		0		132.189	-132.189	123.138	-123.138	0		0		130.837	-130.837	113.624	113.624	0		0		0		345.108	345.108	0			GO:0043470~regulation of carbohydrate catabolic process	101.431	39.5511		GO:0045332~phospholipid translocation	227.851	-227.851
GO:0006378~mRNA polyadenylation	3	3	0		584.353	584.353	271.466	271.466	513.24	513.24	1059.84	1059.84	544.002	544.002	110.073	110.073	0		424.516	424.516	0		0		77.0181	77.0181	0		394.51	-328.445	0			GO:0043471~regulation of cellular carbohydrate catabolic process	101.431	39.5511		GO:0050663~cytokine secretion	227.851	-227.851
GO:0006379~mRNA cleavage	4	4	29.3279	29.3279	528.173	528.173	241.065	241.065	323.208	323.208	719.844	719.844	356.448	356.448	0		30.105	30.105	318.387	318.387	0		0		57.7636	57.7636	0		271.108	-271.108	0			GO:0045821~positive regulation of glycolysis	101.431	39.5511		GO:0055091~phospholipid homeostasis	227.851	-227.851
GO:0006383~transcription from RNA polymerase III promoter	3	3	143.989	-143.989	664.661	-664.661	302.639	-302.639	394.419	-394.419	394.772	-394.772	397.095	-397.095	317.242	-317.242	114.486	-114.486	111.704	-111.704	0		0		0		0		0		0			GO:0051349~positive regulation of lyase activity	101.222	65.8919		GO:0060155~platelet dense granule organization	227.851	-227.851
GO:0006388~tRNA splicing, via endonucleolytic cleavage and ligation	1	4																																GO:0009612~response to mechanical stimulus	101.21	-80.6934		GO:0002263~cell activation during immune response	227.469	125.72
GO:0006396~RNA processing	192	266	27.6296	14.8302	103.523	-19.116	45.8662	-5.29591	71.8868	-25.9289	115.006	-20.2729	116.853	-32.6132	25.9242	-7.02401	24.6322	3.79067	51.6745	-25.4283	20.3238	9.70767	1.82082	-1.82082	4.13397	-0.140637	8.61319	3.68297	43.9708	12.6143	2.73714	1.08606		GO:0046668~regulation of retinal cell programmed cell death	101.186	5.31408		GO:0002366~leukocyte activation during immune response	227.469	125.72
GO:0006397~mRNA processing	111	138	24.2932	15.507	105.028	-6.6661	38.8069	10.8308	69.404	-6.91797	119.571	15.3185	132.496	-22.9836	25.1708	3.30251	33.1548	10.4917	62.2227	-21.7572	22.9932	12.5132	2.1119	-2.1119	6.21598	0.691415	8.43982	-0.0881364	59.5795	19.7252	3.72184	0.865931		GO:0050917~sensory perception of umami taste	101.154	60.9075		GO:0006423~cysteinyl-tRNA aminoacylation	227.422	227.422
GO:0006399~tRNA metabolic process	53	84	20.5537	14.8743	137.591	54.2308	72.8399	4.46916	89.7953	-24.3656	112.007	-10.5367	103.341	-13.983	28.0699	-23.195	15.0482	-15.0482	51.4972	15.0343	22.5279	-11.5455	2.16362	-2.16362	0		0		9.64802	3.09135	2.33759	2.33759		GO:0048566~embryonic gut development	101.051	-48.6899		GO:0014911~positive regulation of smooth muscle cell migration	227.143	-227.143
GO:0006400~tRNA modification	8	16	0		160.485	-3.99097	202.566	-152.935	267.619	-236.839	383.967	-315.916	263.106	-157.817	133.573	-101.276	37.7601	-37.7601	33.988	33.988	16.6921	-16.6921	14.334	-14.334	0		0		0		0			GO:0006102~isocitrate metabolic process	100.958	89.7538		GO:0045428~regulation of nitric oxide biosynthetic process	227.111	104.293
GO:0006401~RNA catabolic process	16	20	34.334	-34.334	132.473	-132.473	39.5013	-39.5013	44.341	-44.341	154.967	-154.967	101.619	-101.619	40.8593	-40.8593	12.5903	-12.5903	100.451	-60.113	52.5861	52.5861	0		38.3511	-38.3511	19.6803	19.6803	54.2178	54.2178	23.4753	3.66238		GO:0046487~glyoxylate metabolic process	100.958	89.7538		GO:0010907~positive regulation of glucose metabolic process	226.953	72.2518
GO:0006402~mRNA catabolic process	16	19	34.334	-34.334	132.473	-132.473	39.5013	-39.5013	44.341	-44.341	154.967	-154.967	101.619	-101.619	40.8593	-40.8593	12.5903	-12.5903	100.451	-60.113	52.5861	52.5861	0		38.3511	-38.3511	19.6803	19.6803	54.2178	54.2178	23.4753	3.66238		GO:0045927~positive regulation of growth	100.942	25.19		GO:0043467~regulation of generation of precursor metabolites and energy	226.953	72.2518
GO:0006403~RNA localization	25	30	18.0628	8.35936	74.0265	-23.0812	41.7774	4.81744	62.4922	-18.1685	114.659	-28.0251	101.146	-31.1411	4.45524	-4.45524	53.1661	7.41515	27.5479	-27.5479	37.4466	27.2779	0		16.8265	-7.70255	18.3895	6.80125	40.27	3.54456	6.34013	-6.34013		GO:0006400~tRNA modification	100.939	-66.9048		GO:0003015~heart process	226.489	119.436
GO:0006405~RNA export from nucleus	8	9	29.8363	29.8363	32.8987	32.8987	27.8485	27.8485	71.7415	-0.679277	92.3254	-18.3153	136.17	-15.2291	0		77.4226	44.6168	0		15.8886	-15.8886	0		0		18.1067	-18.1067	49.7754	-15.5736	0			GO:0043523~regulation of neuron apoptosis	100.798	11.4383		GO:0060047~heart contraction	226.489	119.436
GO:0006406~mRNA export from nucleus	5	6	0		24.263	24.263	0		57.9366	-57.9366	88.5125	-88.5125	92.7714	-17.4426	0		49.1279	-3.36138	0		25.4217	-25.4217	0		0		0		22.2152	-22.2152	0			GO:0050873~brown fat cell differentiation	100.78	23.2823		GO:0042157~lipoprotein metabolic process	226.487	1.8815
GO:0006407~rRNA export from nucleus	1	1																																GO:0006903~vesicle targeting	100.594	71.4841		GO:0017148~negative regulation of translation	226.324	65.7371
GO:0006408~snRNA export from nucleus	1	1																																GO:0051650~establishment of vesicle localization	100.594	71.4841		GO:0046677~response to antibiotic	225.984	93.3373
GO:0006412~translation	205	283	78.0597	71.0291	103.305	56.027	61.3751	23.4427	74.7721	1.74704	122.087	-1.86498	119.595	-23.339	33.4678	-4.94747	37.9173	9.52534	65.0875	-21.9488	23.6297	-14.9183	0.531434	0.531434	5.93346	2.14887	2.53524	0.497306	19.278	5.8175	5.48036	4.03258		GO:0009163~nucleoside biosynthetic process	100.581	-28.2629		GO:0006903~vesicle targeting	225.635	225.635
GO:0006413~translational initiation	26	32	74.3211	62.0952	175.01	62.171	73.9781	25.879	62.4124	-1.51311	124.263	-11.2197	134.115	-30.2576	13.4164	0.778058	79.323	57.2551	82.6375	-37.6773	39.41	-2.89335	0		21.593	-3.67084	0		23.9209	8.93299	12.738	12.738		GO:0042451~purine nucleoside biosynthetic process	100.581	-28.2629		GO:0051650~establishment of vesicle localization	225.635	225.635
GO:0006414~translational elongation	11	14	29.2404	12.6907	300.989	203.799	539.193	427.484	398.788	129.25	415.663	72.6056	446.879	61.8041	183.654	114.277	64.6318	-64.6318	195.062	60.394	13.6084	-13.6084	0		7.53483	-7.53483	0		11.8657	11.8657	0			GO:0042455~ribonucleoside biosynthetic process	100.581	-28.2629		GO:0016045~detection of bacterium	225.558	-209.161
GO:0006415~translational termination	4	4	0		0		0		34.4934	-34.4934	0		64.1377	-64.1377	37.6955	-37.6955	45.5532	-45.5532	0		0		0		0		0		0		0			GO:0046129~purine ribonucleoside biosynthetic process	100.581	-28.2629		GO:0034329~cell junction assembly	225.35	147.869
GO:0006417~regulation of translation	43	53	32.7832	7.2324	117.97	55.553	84.3043	64.1512	94.1989	44.2018	174.666	69.0539	157.652	55.9333	49.9912	26.8187	49.4226	35.3694	108.305	16.2121	31.2807	16.5698	4.06321	4.06321	7.13054	-7.13054	10.6916	3.95422	54.4892	-4.38878	7.18267	-7.18267		GO:0030518~steroid hormone receptor signaling pathway	100.435	56.188		GO:0032392~DNA geometric change	225.307	-102.141
GO:0006418~tRNA aminoacylation for protein translation	27	39	29.6318	18.4834	185.603	127.982	74.6346	42.0637	82.0843	27.3748	99.7646	46.7784	100.66	4.76691	16.3413	-16.3413	6.6113	-6.6113	86.7304	45.471	30.12	-25.335	0		0		0		18.9387	6.0682	4.58859	4.58859		GO:0050433~regulation of catecholamine secretion	100.149	31.629		GO:0032508~DNA duplex unwinding	225.307	-102.141
GO:0006419~alanyl-tRNA aminoacylation	2	3	0		377.686	377.686	144.792	144.792	224.188	224.188	359.629	359.629	266.401	266.401	0		0		135.952	135.952	66.7685	-66.7685	0		0		0		86.8759	-86.8759	0			GO:0045428~regulation of nitric oxide biosynthetic process	99.9249	30.5517		GO:0045604~regulation of epidermal cell differentiation	224.699	-224.699
GO:0006420~arginyl-tRNA aminoacylation	1	2																																GO:0006814~sodium ion transport	99.7525	34.6974		GO:0043550~regulation of lipid kinase activity	224.454	-224.454
GO:0006422~aspartyl-tRNA aminoacylation	2	5	0		69.6459	-69.6459	0		92.6323	-92.6323	164.945	-164.945	334.712	-334.712	0		0		121.394	-121.394	0		0		0		0		168.797	168.797	0			GO:0006808~regulation of nitrogen utilization	99.7268	29.1959		GO:0043551~regulation of phosphoinositide 3-kinase activity	224.454	-224.454
GO:0006423~cysteinyl-tRNA aminoacylation	2	2	0		87.9854	87.9854	125.401	125.401	272.629	272.629	296.417	296.417	215.243	215.243	0		0		0		0		0		0		0		0		0			GO:0048087~positive regulation of pigmentation during development	99.7268	29.1959		GO:0043552~positive regulation of phosphoinositide 3-kinase activity	224.454	-224.454
GO:0006427~histidyl-tRNA aminoacylation	2	2	101.415	101.415	434.024	434.024	139.987	139.987	103.691	103.691	122.752	122.752	142.065	142.065	0		0		0		0		0		0		0		0		0			GO:0034405~response to fluid shear stress	99.6738	66.8903		GO:0005979~regulation of glycogen biosynthetic process	224.404	224.404
GO:0006428~isoleucyl-tRNA aminoacylation	2	2	126.17	126.17	84.041	84.041	0		0		0		0		0		0		0		0		0		0		0		0		0			GO:0001818~negative regulation of cytokine production	99.6712	82.6365		GO:0010962~regulation of glucan biosynthetic process	224.404	224.404
GO:0006430~lysyl-tRNA aminoacylation	1	1																																GO:0006367~transcription initiation from RNA polymerase II promoter	99.6323	52.5533		GO:0032881~regulation of polysaccharide metabolic process	224.404	224.404
GO:0006432~phenylalanyl-tRNA aminoacylation	3	4	0		42.1016	-42.1016	94.004	-94.004	117.584	-117.584	96.4791	-96.4791	117.985	-117.985	120.157	-120.157	0		0		62.3115	-62.3115	0		0		0		0		41.2973	41.2973		GO:0006641~triglyceride metabolic process	99.5836	80.0494		GO:0032885~regulation of polysaccharide biosynthetic process	224.404	224.404
GO:0006434~seryl-tRNA aminoacylation	1	2																																GO:0034330~cell junction organization	99.5121	65.1584		GO:0045725~positive regulation of glycogen biosynthetic process	224.404	224.404
GO:0006435~threonyl-tRNA aminoacylation	2	3	0		974.516	974.516	354.943	354.943	139.171	139.171	254.528	254.528	95.3214	95.3214	0		0		387.65	387.65	100.678	-100.678	0		0		0		0		0			GO:0002263~cell activation during immune response	99.4736	38.7938		GO:0042632~cholesterol homeostasis	224.231	17.6363
GO:0006437~tyrosyl-tRNA aminoacylation	1	2																																GO:0002366~leukocyte activation during immune response	99.4736	38.7938		GO:0055092~sterol homeostasis	224.231	17.6363
GO:0006438~valyl-tRNA aminoacylation	1	1																																GO:0007568~aging	99.323	-0.598417		GO:0008090~retrograde axon cargo transport	223.978	-223.978
GO:0006446~regulation of translational initiation	12	15	21.4199	21.4199	72.9853	52.9172	50.6554	50.6554	136.349	136.349	152.419	136.21	107.221	107.221	47.5786	-22.6931	63.6255	35.3849	16.8749	-16.8749	48.4388	48.4388	14.5599	14.5599	12.6939	-12.6939	0		36.7466	-36.7466	12.3665	-12.3665		GO:0045843~negative regulation of striated muscle development	99.317	-80.9344		GO:0021952~central nervous system projection neuron axonogenesis	223.978	-223.978
GO:0006447~regulation of translational initiation by iron	1	1																																GO:0048635~negative regulation of muscle development	99.317	-80.9344		GO:0022038~corpus callosum development	223.978	-223.978
GO:0006448~regulation of translational elongation	3	6	0		0		0		133.658	-133.658	177.738	-177.738	151.497	-151.497	40.2044	-40.2044	0		0		58.5381	-58.5381	0		0		0		0		0			GO:0003015~heart process	99.2186	49.1306		GO:0040001~establishment of mitotic spindle localization	223.978	-223.978
GO:0006450~regulation of translational fidelity	1	2																																GO:0060047~heart contraction	99.2186	49.1306		GO:0006685~sphingomyelin catabolic process	223.929	223.929
GO:0006457~protein folding	85	119	22.0691	13.7549	112.823	43.9121	48.0577	-9.90204	72.5439	-30.8061	138.712	-51.9991	102.76	-27.9831	21.2719	0.719936	37.7597	-5.81421	63.2229	-14.0638	37.5824	-12.6743	0		5.26996	-0.226772	1.71156	1.71156	35.2752	5.70458	9.2459	-2.66135		GO:0045767~regulation of anti-apoptosis	99.1887	-0.329828		GO:0018126~protein amino acid hydroxylation	223.909	-69.285
GO:0006458~'de novo' protein folding	11	12	0		71.5305	18.7256	66.4868	-36.2233	115.699	-90.2425	217.224	-157.799	97.8996	-67.6986	44.719	5.61201	69.3316	-69.3316	116.394	-87.4454	62.5389	35.4258	0		11.5081	-11.5081	0		67.0594	30.6355	12.949	-12.949		GO:0002244~hemopoietic progenitor cell differentiation	99.1534	-37.425		GO:0034103~regulation of tissue remodeling	223.745	-70.7699
GO:0006461~protein complex assembly	130	180	24.7656	19.9171	115.713	23.9687	91.6873	16.1819	98.0681	5.31105	154.604	17.7695	138.349	5.76586	51.7889	30.0098	41.0877	10.9684	70.4932	0.289747	28.1833	1.54221	10.7049	3.50178	4.71728	-0.418291	9.42556	-3.40627	42.6942	-3.07967	9.06615	-2.75066		GO:0046340~diacylglycerol catabolic process	98.9689	-98.9689		GO:0019218~regulation of steroid metabolic process	223.632	51.0583
GO:0006463~steroid hormone receptor complex assembly	1	1																																GO:0060620~regulation of cholesterol import	98.9689	-98.9689		GO:0030317~sperm motility	223.554	223.554
GO:0006465~signal peptide processing	5	5	0		481.286	481.286	264.536	264.536	234.894	234.894	332.256	332.256	168.617	168.617	0		42.1395	42.1395	497.709	497.709	115.57	-115.57	0		0		0		0		0			GO:0060621~negative regulation of cholesterol import	98.9689	-98.9689		GO:0006835~dicarboxylic acid transport	223.527	223.527
GO:0006467~protein thiol-disulfide exchange	1	2																																GO:0050678~regulation of epithelial cell proliferation	98.8433	17.0781		GO:0051222~positive regulation of protein transport	223.337	148.288
GO:0006468~protein amino acid phosphorylation	295	448	28.3155	-0.211896	136.29	17.4845	97.8749	21.803	111.334	20.7754	181.109	35.0622	155.394	9.00531	50.1467	6.50631	55.7119	-0.913057	73.1442	27.6008	22.979	3.6836	10.3948	6.82421	9.60369	-0.303152	6.19803	-1.23162	49.0866	0.172241	10.8442	0.0343424		GO:0050869~negative regulation of B cell activation	98.7536	-53.7385		GO:0010517~regulation of phospholipase activity	223.141	159.567
GO:0006469~negative regulation of protein kinase activity	28	36	23.6601	7.23519	172.173	115.077	161.282	96.3647	187.433	64.4339	229.145	58.6368	196.443	67.6925	39.7672	14.8199	52.5132	27.8493	95.3518	95.3518	34.8928	-34.8928	9.26203	-9.26203	3.41155	-3.41155	4.25725	4.25725	34.2795	-7.03232	15.6016	-9.34622		GO:0001993~regulation of systemic arterial blood pressure by norepinephrine-epinephrine	98.7407	55.9404		GO:0051262~protein tetramerization	222.389	152.645
GO:0006470~protein amino acid dephosphorylation	62	96	35.5877	23.9895	90.0469	16.8278	48.0967	24.3103	57.3172	13.2066	110.877	17.8056	125.359	15.4928	17.7788	13.0245	33.0873	19.8825	17.1509	-4.00148	16.7521	-11.7878	0		12.597	0.575409	10.0127	3.2647	39.6823	2.3804	6.93405	1.78479		GO:0050792~regulation of viral reproduction	98.6904	45.4231		GO:0052547~regulation of peptidase activity	222.387	79.6393
GO:0006471~protein amino acid ADP-ribosylation	8	12	12.1385	12.1385	54.8241	-30.7455	50.9379	20.611	71.9755	-0.585293	90.2898	-21.0687	41.101	7.98491	11.5746	11.5746	47.5692	-47.5692	109.19	-65.885	0		0		10.9332	10.9332	0		22.3568	-22.3568	0			GO:0034375~high-density lipoprotein particle remodeling	98.6741	-91.1004		GO:0033057~reproductive behavior in a multicellular organism	222.131	140.95
GO:0006473~protein amino acid acetylation	12	16	0		98.5036	-98.5036	34.4238	-34.4238	29.0877	-29.0877	48.0101	-48.0101	27.4984	-27.4984	0		0		39.9698	-39.9698	11.1351	11.1351	0		0		0		0		0			GO:0001936~regulation of endothelial cell proliferation	98.6685	62.9896		GO:0007612~learning	221.975	62.8552
GO:0006476~protein amino acid deacetylation	11	13	0		89.018	-89.018	84.3198	-84.3198	129.718	-129.718	231.619	-231.619	178.15	-178.15	32.5585	-32.5585	55.1845	-55.1845	47.8079	-47.8079	10.2591	10.2591	0		0		0		45.3418	45.3418	0			GO:0002097~tRNA wobble base modification	98.6086	-98.6086		GO:0051187~cofactor catabolic process	221.957	211.219
GO:0006477~protein amino acid sulfation	1	1																																GO:0002098~tRNA wobble uridine modification	98.6086	-98.6086		GO:0070227~lymphocyte apoptosis	221.774	-32.871
GO:0006479~protein amino acid methylation	13	18	0		76.6035	20.9774	47.7306	-10.6764	118.886	-22.6002	135.565	-10.537	136.229	-74.7997	31.5549	-12.968	14.0164	-14.0164	66.011	4.54521	0		0		0		0		114.526	46.3544	23.4918	-4.86981		GO:0034227~tRNA thio-modification	98.6086	-98.6086		GO:0019724~B cell mediated immunity	221.298	-68.0858
GO:0006482~protein amino acid demethylation	2	2	0		102.983	-102.983	184.899	-184.899	260.986	-260.986	284.526	-284.526	279.273	-279.273	0		0		0		0		0		0		0		84.8664	84.8664	0			GO:0032095~regulation of response to food	98.526	-98.526		GO:0010810~regulation of cell-substrate adhesion	221.142	61.3997
GO:0006486~protein amino acid glycosylation	39	69	30.5262	30.5262	103.821	34.9724	42.051	23.6815	56.1767	3.99344	107.399	44.6336	113.628	21.4274	5.42915	5.42915	13.0377	2.11257	34.6998	-6.52509	20.6211	-14.5435	0		6.75819	6.75819	0		49.7712	-9.64011	10.9291	-10.9291		GO:0032098~regulation of appetite	98.526	-98.526		GO:0032869~cellular response to insulin stimulus	221.053	160.736
GO:0006487~protein amino acid N-linked glycosylation	9	11	34.3053	34.3053	58.2933	9.7295	69.1082	20.1299	26.5322	-26.5322	86.2613	58.4938	75.8726	-4.9251	23.5263	23.5263	11.5412	11.5412	30.3105	7.30785	16.2694	-16.2694	0		15.9414	15.9414	0		56.7996	-20.537	0			GO:0040018~positive regulation of multicellular organism growth	98.5039	68.5999		GO:0014823~response to activity	221.013	221.013
GO:0006493~protein amino acid O-linked glycosylation	5	8	0		124.328	-124.328	65.6355	-22.5254	136.78	-47.3417	234.619	-22.3655	200.435	-91.6454	0		0		94.267	-94.267	0		0		0		0		107.167	69.4478	0			GO:0009109~coenzyme catabolic process	98.5005	86.748		GO:0010038~response to metal ion	220.114	136.233
GO:0006494~protein amino acid terminal glycosylation	2	2	0		65.9906	65.9906	135.209	135.209	0		171.717	171.717	0		0		0		84.6413	84.6413	73.2121	-73.2121	0		0		0		0		0			GO:0010953~regulation of protein maturation by peptide bond cleavage	98.4265	98.4265		GO:0006576~biogenic amine metabolic process	219.379	106.77
GO:0006496~protein amino acid terminal N-glycosylation	2	2	0		65.9906	65.9906	135.209	135.209	0		171.717	171.717	0		0		0		84.6413	84.6413	73.2121	-73.2121	0		0		0		0		0			GO:0010955~negative regulation of protein maturation by peptide bond cleavage	98.4265	98.4265		GO:0060216~definitive hemopoiesis	219.079	-63.1854
GO:0006497~protein amino acid lipidation	16	23	38.451	-1.92747	47.0728	14.6588	67.9891	23.9225	79.9754	24.5771	197.038	58.1106	265.332	41.5757	17.6426	17.6426	8.66084	-8.66084	20.3628	-0.461017	0		0		6.22274	6.22274	9.90149	-9.90149	87.1495	-30.3336	0			GO:0070613~regulation of protein processing	98.4265	98.4265		GO:0007568~aging	219.056	-44.1295
GO:0006498~N-terminal protein lipidation	3	3	45.0354	-45.0354	86.4375	-86.4375	42.7356	-42.7356	32.6336	-32.6336	112.22	-112.22	153.44	-153.44	0		0		55.5301	-55.5301	0		0		0		0		0		0			GO:0014066~regulation of phosphoinositide 3-kinase cascade	98.2655	-91.3623		GO:0006650~glycerophospholipid metabolic process	219.004	70.0189
GO:0006499~N-terminal protein myristoylation	2	2	0		0		0		48.9505	-48.9505	138.904	-138.904	190.204	-190.204	0		0		83.2952	-83.2952	0		0		0		0		0		0			GO:0014068~positive regulation of phosphoinositide 3-kinase cascade	98.2655	-91.3623		GO:0030817~regulation of cAMP biosynthetic process	218.897	95.6792
GO:0006500~N-terminal protein palmitoylation	1	1																																GO:0016064~immunoglobulin mediated immune response	98.2649	-16.3752		GO:0031279~regulation of cyclase activity	218.875	116.673
GO:0006505~GPI anchor metabolic process	8	15	36.5236	36.5236	68.2249	68.2249	73.1398	73.1398	73.5039	73.5039	231.389	175.216	270.034	153.35	35.2852	35.2852	0		21.2466	21.2466	0		0		22.4979	22.4979	0		90.4633	-39.6672	0			GO:0016558~protein import into peroxisome matrix	97.9682	93.3174		GO:0001649~osteoblast differentiation	218.761	71.0515
GO:0006506~GPI anchor biosynthetic process	7	14	41.7412	41.7412	39.5674	39.5674	83.5883	83.5883	84.0045	84.0045	212.98	148.781	296.267	162.914	40.3259	40.3259	0		0		0		0		0		0		63.958	-5.90539	0			GO:0001675~acrosome assembly	97.7532	-83.5954		GO:0010259~multicellular organismal aging	218.691	7.53693
GO:0006508~proteolysis	378	615	23.7289	0.996914	86.6753	17.5815	57.9579	7.24626	67.7692	-1.14463	117.33	12.9175	106.198	5.50348	29.9473	0.27964	23.9886	3.2193	49.2668	16.1658	22.2419	-4.63724	3.20448	2.51342	12.2416	2.95531	8.79919	2.839	31.2485	-1.58865	6.34898	2.6742		GO:0048145~regulation of fibroblast proliferation	97.6359	38.6317		GO:0002449~lymphocyte mediated immunity	218.669	-59.1899
GO:0006509~membrane protein ectodomain proteolysis	6	8	22.4418	22.4418	269.015	-210.019	280.671	-144.385	335.903	-164.32	385.126	-325.946	402.524	-344.04	132.349	-132.349	108.996	-108.996	496.842	-364.088	15.3053	15.3053	0		0		0		38.5526	38.5526	73.706	-73.706		GO:0051043~regulation of membrane protein ectodomain proteolysis	97.6057	51.458		GO:0043616~keratinocyte proliferation	218.544	-131.424
GO:0006511~ubiquitin-dependent protein catabolic process	67	96	32.1912	-0.325619	82.4105	12.6114	43.021	4.23155	47.5707	-7.74196	109.917	10.4398	98.9454	-1.15084	21.6958	-10.4532	22.2063	-1.88141	39.4003	13.1782	25.5279	-5.27754	0		1.77173	1.77173	8.52676	-8.52676	27.5772	-6.78096	0			GO:0003013~circulatory system process	97.6013	50.3339		GO:0007006~mitochondrial membrane organization	218.383	-64.1478
GO:0006513~protein monoubiquitination	2	4	0		102.007	102.007	128.679	128.679	119.155	119.155	333.524	333.524	208.388	208.388	80.324	80.324	0		0		0		0		0		0		0		0			GO:0008015~blood circulation	97.6013	50.3339		GO:0010952~positive regulation of peptidase activity	218.047	30.6875
GO:0006516~glycoprotein catabolic process	5	7	57.987	-57.987	289.445	-218.65	141.961	21.5821	265.281	51.8078	336.692	-115.765	382.513	-172.1	0		46.1189	-46.1189	102.014	102.014	0		0		0		0		116.298	116.298	69.854	-69.854		GO:0030834~regulation of actin filament depolymerization	97.5225	10.6819		GO:0043280~positive regulation of caspase activity	218.047	30.6875
GO:0006518~peptide metabolic process	21	26	23.4607	23.4607	278.18	209.925	210.435	210.435	196.118	186.382	307.231	220.052	215.104	180.133	45.5505	45.5505	48.9897	48.9897	286.57	213.454	80.2407	-19.7528	0		15.2174	1.45936	19.9517	-4.05849	36.0533	-10.5124	0			GO:0006625~protein targeting to peroxisome	97.3875	17.3839		GO:0045055~regulated secretory pathway	217.452	162.834
GO:0006525~arginine metabolic process	8	8	0		0		82.2473	-82.2473	0		0		0		27.8952	-27.8952	0		0		61.4172	-61.4172	149.439	149.439	0		0		162.17	-162.17	263.285	263.285		GO:0043574~peroxisomal transport	97.3875	17.3839		GO:0009612~response to mechanical stimulus	216.638	-216.638
GO:0006526~arginine biosynthetic process	3	3	0		0		219.326	-219.326	0		0		0		0		0		0		163.779	-163.779	398.503	398.503	0		0		261.557	-261.557	525.639	525.639		GO:0051262~protein tetramerization	97.2645	52.6823		GO:0051180~vitamin transport	216.519	15.9681
GO:0006527~arginine catabolic process	3	3	0		0		0		0		0		0		74.3872	-74.3872	0		0		0		0		0		0		147.59	-147.59	179.624	179.624		GO:0010038~response to metal ion	97.1392	62.8767		GO:0048638~regulation of developmental growth	216.038	49.4812
GO:0006531~aspartate metabolic process	3	3	0		0		0		0		0		0		0		0		95.4409	-95.4409	0		0		0		0		0		0			GO:0045080~positive regulation of chemokine biosynthetic process	97.0754	84.315		GO:0051090~regulation of transcription factor activity	216.02	91.1351
GO:0006534~cysteine metabolic process	5	5	44.0608	-44.0608	151.044	-52.2389	153.161	-153.161	207.231	-207.231	202.894	-202.894	102.265	-102.265	0		22.6985	-22.6985	16.324	-16.324	0		0		0		27.7628	27.7628	0		0			GO:0014823~response to activity	96.8905	96.8905		GO:0045927~positive regulation of growth	215.972	45.3652
GO:0006535~cysteine biosynthetic process from serine	1	1																																GO:0030317~sperm motility	96.8839	71.2245		GO:0030155~regulation of cell adhesion	215.505	35.2084
GO:0006536~glutamate metabolic process	7	10	39.9697	39.9697	35.4681	-35.4681	14.0335	-14.0335	18.9836	-18.9836	94.5229	-94.5229	0		16.6879	-16.6879	29.8945	29.8945	39.0383	-39.0383	0		0		20.6371	-20.6371	0		38.3114	38.3114	0			GO:0051668~localization within membrane	96.7929	84.8657		GO:0043523~regulation of neuron apoptosis	214.906	8.79952
GO:0006537~glutamate biosynthetic process	2	3	0		0		49.1172	-49.1172	66.4425	-66.4425	67.4744	-67.4744	0		58.4076	-58.4076	0		0		0		0		0		0		0		0			GO:0051952~regulation of amine transport	96.7312	39.6316		GO:0042095~interferon-gamma biosynthetic process	214.748	94.2216
GO:0006541~glutamine metabolic process	10	12	0		0		0		0		30.538	-30.538	26.2577	-26.2577	0		0		0		0		0		15.8184	-15.8184	0		0		0			GO:0000187~activation of MAPK activity	96.715	57.1809		GO:0018202~peptidyl-histidine modification	214.61	142.874
GO:0006542~glutamine biosynthetic process	1	2																																GO:0002833~positive regulation of response to biotic stimulus	96.711	4.44518		GO:0016575~histone deacetylation	214.433	-214.433
GO:0006544~glycine metabolic process	6	9	0		20.8634	-20.8634	0		0		117.038	-117.038	0		0		213.042	-213.042	0		13.5744	13.5744	0		0		0		0		56.1163	-56.1163		GO:0002834~regulation of response to tumor cell	96.711	4.44518		GO:0002244~hemopoietic progenitor cell differentiation	213.343	-53.7678
GO:0006545~glycine biosynthetic process	1	1																																GO:0002836~positive regulation of response to tumor cell	96.711	4.44518		GO:0010975~regulation of neuron projection development	212.875	23.4985
GO:0006546~glycine catabolic process	3	5	0		41.7267	-41.7267	0		0		0		0		0		0		0		27.1488	27.1488	0		0		0		0		0			GO:0002837~regulation of immune response to tumor cell	96.711	4.44518		GO:0050770~regulation of axonogenesis	212.875	23.4985
GO:0006547~histidine metabolic process	3	7	0		55.6042	-55.6042	30.1474	-30.1474	59.3022	-59.3022	0		72.9118	-72.9118	0		0		0		0		0		0		0		0		0			GO:0002839~positive regulation of immune response to tumor cell	96.711	4.44518		GO:0030004~cellular monovalent inorganic cation homeostasis	212.829	-212.829
GO:0006548~histidine catabolic process	3	7	0		55.6042	-55.6042	30.1474	-30.1474	59.3022	-59.3022	0		72.9118	-72.9118	0		0		0		0		0		0		0		0		0			GO:0051258~protein polymerization	96.7055	66.3071		GO:0050678~regulation of epithelial cell proliferation	212.817	27.2595
GO:0006555~methionine metabolic process	4	7	42.0963	42.0963	61.7501	61.7501	0		49.7685	49.7685	210.084	70.7715	82.4276	82.4276	0		0		150.203	15.078	0		0		0		0		0		0			GO:0010829~negative regulation of glucose transport	96.6248	87.5538		GO:0045414~regulation of interleukin-8 biosynthetic process	212.496	-212.496
GO:0006556~S-adenosylmethionine biosynthetic process	1	1																																GO:0007612~learning	96.5985	26.9471		GO:0045416~positive regulation of interleukin-8 biosynthetic process	212.496	-212.496
GO:0006558~L-phenylalanine metabolic process	4	5	0		0		0		0		0		0		55.7904	-55.7904	0		0		0		0		0		0		110.693	-110.693	134.718	134.718		GO:0016557~peroxisome membrane biogenesis	96.5165	-96.5165		GO:0010460~positive regulation of heart rate	212.183	212.183
GO:0006559~L-phenylalanine catabolic process	4	5	0		0		0		0		0		0		55.7904	-55.7904	0		0		0		0		0		0		110.693	-110.693	134.718	134.718		GO:0044091~membrane biogenesis	96.5165	-96.5165		GO:0016540~protein autoprocessing	211.591	211.591
GO:0006560~proline metabolic process	6	7	0		196.418	91.425	54.5652	-12.2813	59.9522	-59.9522	94.537	-20.2671	53.3916	-8.90618	19.4692	-19.4692	0		135.008	110.528	40.8121	-40.8121	0		0		0		0		0			GO:0032228~regulation of synaptic transmission, GABAergic	96.4693	96.4693		GO:0030070~insulin processing	211.591	211.591
GO:0006561~proline biosynthetic process	5	5	0		235.701	109.71	45.8121	4.92863	46.7843	-46.7843	87.3594	1.7645	64.0699	-10.6874	0		0		162.009	132.634	48.9745	-48.9745	0		0		0		0		0			GO:0001649~osteoblast differentiation	96.3751	13.9583		GO:0006435~threonyl-tRNA aminoacylation	210.991	210.991
GO:0006562~proline catabolic process	1	2																																GO:0031330~negative regulation of cellular catabolic process	96.3024	2.45237		GO:0021795~cerebral cortex cell migration	210.962	48.4793
GO:0006563~L-serine metabolic process	5	8	44.0608	-44.0608	211.146	70.4647	155.021	-155.021	218.717	-218.717	219.803	-219.803	60.9981	-60.9981	0		0		208.735	208.735	71.7017	-71.7017	0		0		27.7628	27.7628	0		0			GO:0006685~sphingomyelin catabolic process	96.2336	63.986		GO:0048639~positive regulation of developmental growth	210.875	-17.8599
GO:0006564~L-serine biosynthetic process	3	3	0		234.676	234.676	0		0		0		0		0		0		347.892	347.892	119.503	-119.503	0		0		0		0		0			GO:0033151~V(D)J recombination	96.2239	-96.2239		GO:0001302~replicative cell aging	210.476	-210.476
GO:0006570~tyrosine metabolic process	5	5	0		34.6793	34.6793	0		0		0		22.2856	22.2856	44.6323	-44.6323	0		0		18.7934	-18.7934	0		0		0		88.554	-88.554	107.774	107.774		GO:0070584~mitochondrion morphogenesis	96.2043	1.34643		GO:0045793~positive regulation of cell size	210.383	-193.557
GO:0006572~tyrosine catabolic process	3	3	0		0		0		0		0		0		74.3872	-74.3872	0		0		0		0		0		0		147.59	-147.59	179.624	179.624		GO:0046697~decidualization	96.0429	-5.51133		GO:0051325~interphase	210.099	44.7961
GO:0006575~cellular amino acid derivative metabolic process	59	84	13.6161	9.44596	203.249	127.799	169.219	123.712	171.916	94.8808	238.906	86.9453	227.969	90.0358	114.581	38.6178	63.586	47.3099	204.363	126.844	52.351	23.2245	3.41456	-3.41456	5.41636	0.519434	7.10144	-1.44455	47.6873	-19.9298	11.6027	-3.04185		GO:0045742~positive regulation of epidermal growth factor receptor signaling pathway	95.8849	-95.8849		GO:0051329~interphase of mitotic cell cycle	210.099	44.7961
GO:0006576~biogenic amine metabolic process	34	49	9.19007	1.95359	239.718	166.23	187.891	130.603	204.162	101.207	238.864	107.051	246.597	88.2197	151.354	69.9894	90.0635	61.8198	234.693	200.379	39.0108	28.5894	0		0		0		36.7971	-18.3751	20.1341	-5.2785		GO:0045745~positive regulation of G-protein coupled receptor protein signaling pathway	95.8849	-95.8849		GO:0009886~post-embryonic morphogenesis	209.938	-119.149
GO:0006577~betaine metabolic process	1	2																																GO:0009070~serine family amino acid biosynthetic process	95.7547	-53.8321		GO:0048569~post-embryonic organ development	209.938	-119.149
GO:0006581~acetylcholine catabolic process	1	1																																GO:0042415~norepinephrine metabolic process	95.5865	73.7899		GO:0002443~leukocyte mediated immunity	209.859	-50.7808
GO:0006582~melanin metabolic process	4	6	0		175.913	-89.2143	49.1894	-49.1894	43.1986	-43.1986	78.5205	-78.5205	79.7858	-24.0719	0		0		0		71.7372	-71.7372	0		0		0		0		0			GO:0002449~lymphocyte mediated immunity	95.5508	-14.1372		GO:0030162~regulation of proteolysis	209.785	-20.0086
GO:0006583~melanin biosynthetic process from tyrosine	1	1																																GO:0045661~regulation of myoblast differentiation	95.4911	-13.9717		GO:0010876~lipid localization	209.654	41.863
GO:0006584~catecholamine metabolic process	15	19	0		96.9591	52.8206	115.645	79.967	108.387	67.9745	107.189	82.7312	121.647	92.4827	163.282	81.8598	71.7646	71.7646	63.108	32.7897	52.5188	52.5188	0		0		0		19.4575	-19.4575	16.8364	16.8364		GO:0080010~regulation of oxygen and reactive oxygen species metabolic process	95.3342	16.1009		GO:0006020~inositol metabolic process	209.57	-60.7561
GO:0006586~indolalkylamine metabolic process	2	6	0		0		64.5415	-64.5415	142.5	-142.5	129.934	-129.934	116.186	-116.186	0		0		0		0		0		0		0		0		0			GO:0019724~B cell mediated immunity	95.3208	-15.0734		GO:0016571~histone methylation	209.107	-57.4786
GO:0006595~polyamine metabolic process	5	8	0		134.743	-134.743	23.0569	-23.0569	21.9276	-21.9276	36.9125	-36.9125	0		0		96.0285	-96.0285	71.103	-71.103	92.9185	92.9185	0		0		0		0		86.403	-86.403		GO:0048641~regulation of skeletal muscle tissue development	95.2626	-30.0471		GO:0022602~ovulation cycle process	208.707	185.251
GO:0006596~polyamine biosynthetic process	4	6	0		168.428	-168.428	28.8211	-28.8211	27.4094	-27.4094	46.1406	-46.1406	0		0		120.036	-120.036	88.8788	-88.8788	116.148	116.148	0		0		0		0		108.004	-108.004		GO:0048742~regulation of skeletal muscle fiber development	95.2626	-30.0471		GO:0042698~ovulation cycle	208.707	185.251
GO:0006597~spermine biosynthetic process	2	2	0		219.841	-219.841	57.6422	-57.6422	54.8189	-54.8189	92.2812	-92.2812	0		0		147.789	-147.789	177.758	-177.758	187.179	187.179	0		0		0		0		100.442	-100.442		GO:0007605~sensory perception of sound	95.1743	12.095		GO:0001759~induction of an organ	208.661	-110.792
GO:0006599~phosphagen metabolic process	4	6	0		0		0		0		0		80.8313	80.8313	41.7824	-41.7824	0		0		0		0		0		0		91.1616	-91.1616	0			GO:0043586~tongue development	95.0777	-95.0777		GO:0048706~embryonic skeletal system development	208.471	0.425158
GO:0006600~creatine metabolic process	3	5	0		0		0		0		0		0		55.7099	-55.7099	0		0		0		0		0		0		121.549	-121.549	0			GO:0043616~keratinocyte proliferation	95.0362	-27.563		GO:0034367~macromolecular complex remodeling	208.228	-151.647
GO:0006601~creatine biosynthetic process	1	2																																GO:0031214~biomineral formation	94.9419	73.0621		GO:0034368~protein-lipid complex remodeling	208.228	-151.647
GO:0006603~phosphocreatine metabolic process	1	1																																GO:0042535~positive regulation of tumor necrosis factor biosynthetic process	94.9182	-86.7781		GO:0034369~plasma lipoprotein particle remodeling	208.228	-151.647
GO:0006605~protein targeting	69	85	21.5607	-5.70344	177.812	8.63609	85.4633	10.6913	122.534	17.3851	186.008	46.4978	169.321	19.1779	57.4502	22.4033	39.927	4.52821	110.36	32.1098	40.6579	2.14278	2.53215	2.53215	8.4795	-3.28749	10.0086	3.85736	43.0988	4.28078	7.67608	-7.67608		GO:0001894~tissue homeostasis	94.9153	51.0338		GO:0032228~regulation of synaptic transmission, GABAergic	207.711	207.711
GO:0006606~protein import into nucleus	27	30	10.1306	-10.1306	91.8157	-6.05744	96.1344	48.8595	182.411	116.613	282.514	125.655	234.623	40.7592	55.6549	18.346	39.8404	21.0035	48.623	17.0923	10.1239	10.1239	6.47105	6.47105	21.6698	-8.40137	19.1963	3.47662	62.1279	-7.7433	12.1386	-12.1386		GO:0001666~response to hypoxia	94.9043	53.0637		GO:0045073~regulation of chemokine biosynthetic process	207.536	197.653
GO:0006611~protein export from nucleus	6	6	32.3768	32.3768	66.0025	66.0025	0		47.3748	47.3748	49.3401	49.3401	50.0943	50.0943	0		0		0		44.8445	-44.8445	0		0		0		25.149	-25.149	0			GO:0070482~response to oxygen levels	94.9043	53.0637		GO:0044269~glycerol ether catabolic process	207.468	-94.3051
GO:0006612~protein targeting to membrane	14	19	44.0385	-23.1114	270.593	41.4884	142.835	-36.5005	141.971	-70.0315	231.054	-54.3786	247.953	-56.2128	55.4469	-32.2248	45.5402	-8.87052	131.982	103.263	44.3598	-44.3598	0		0		12.7556	12.7556	34.0071	34.0071	0			GO:0006266~DNA ligation	94.8105	-65.2833		GO:0046461~neutral lipid catabolic process	207.468	-94.3051
GO:0006613~cotranslational protein targeting to membrane	5	7	0		361.801	361.801	119.179	119.179	100.716	100.716	161.105	161.105	177.877	177.877	32.511	32.511	0		306.566	306.566	56.0861	-56.0861	0		0		35.7156	35.7156	0		0			GO:0034377~plasma lipoprotein particle assembly	94.8079	-88.5358		GO:0046464~acylglycerol catabolic process	207.468	-94.3051
GO:0006614~SRP-dependent cotranslational protein targeting to membrane	3	5	0		392.097	392.097	55.027	55.027	0		0		122.585	122.585	0		0		257.511	257.511	93.4769	-93.4769	0		0		59.526	59.526	0		0			GO:0043484~regulation of RNA splicing	94.7405	12.4653		GO:0046503~glycerolipid catabolic process	207.468	-94.3051
GO:0006621~protein retention in ER lumen	3	3	0		164.625	164.625	106.208	106.208	60.1257	60.1257	126.28	126.28	186.159	186.159	0		43.3923	43.3923	160.358	160.358	0		0		0		0		54.1399	-54.1399	0			GO:0002237~response to molecule of bacterial origin	94.5959	28.916		GO:0009163~nucleoside biosynthetic process	207.241	-108.509
GO:0006622~protein targeting to lysosome	1	1																																GO:0007029~endoplasmic reticulum organization	94.345	94.345		GO:0042451~purine nucleoside biosynthetic process	207.241	-108.509
GO:0006623~protein targeting to vacuole	1	1																																GO:0051402~neuron apoptosis	94.1838	5.99259		GO:0042455~ribonucleoside biosynthetic process	207.241	-108.509
GO:0006625~protein targeting to peroxisome	5	8	108.157	-49.5609	183.673	-113.888	117.619	-53.5954	179.414	1.06856	208.674	35.3931	221.887	100.912	324.643	265.539	95.8186	95.8186	0		20.9286	-20.9286	0		0		0		0		0			GO:0009060~aerobic respiration	94.1082	74.0037		GO:0046129~purine ribonucleoside biosynthetic process	207.241	-108.509
GO:0006626~protein targeting to mitochondrion	12	17	43.6742	-9.74643	141.57	-26.1616	82.6464	-55.8503	74.5059	-74.5059	175.386	-82.8101	196.861	-119.048	76.4901	-1.70923	46.9893	-4.20801	106.277	22.836	14.2942	14.2942	0		0		0		75.4014	75.4014	16.0479	-16.0479		GO:0002683~negative regulation of immune system process	94.0125	18.9969		GO:0006367~transcription initiation from RNA polymerase II promoter	206.98	137.105
GO:0006627~mitochondrial protein processing during import	1	1																																GO:0033057~reproductive behavior in a multicellular organism	93.9567	51.9554		GO:0043101~purine salvage	206.883	-42.3302
GO:0006631~fatty acid metabolic process	85	114	8.84185	-8.84185	72.3354	-26.1804	88.0633	6.90847	121.595	15.9867	169.312	15.0878	144.572	11.1118	79.0984	13.3907	45.1631	19.5072	42.1842	-0.571842	38.8866	22.9331	2.92402	0.33608	10.1061	-10.1061	9.11249	1.04519	47.286	-9.67956	15.8659	15.8659		GO:0007625~grooming behavior	93.7526	5.01501		GO:0002706~regulation of lymphocyte mediated immunity	206.868	77.8206
GO:0006633~fatty acid biosynthetic process	37	55	8.11513	-8.11513	39.0216	-15.5948	91.8446	27.7268	136.14	62.5444	180.842	71.7786	146.726	74.1639	72.5544	27.1739	34.4114	22.1877	44.3028	-2.69994	59.3133	59.3133	0		17.4017	-17.4017	11.6676	11.6676	56.899	-41.5959	12.6703	12.6703		GO:0010876~lipid localization	93.6512	14.5816		GO:0045540~regulation of cholesterol biosynthetic process	206.581	-153.181
GO:0006635~fatty acid beta-oxidation	12	14	0		54.2553	-54.2553	120.798	-94.1217	123.834	-48.6332	188.854	-87.1594	244.777	-110.277	159.934	85.9747	54.4072	25.4416	49.1067	-49.1067	14.9155	-14.9155	11.5462	11.5462	0		7.23916	-7.23916	77.0912	77.0912	24.9552	24.9552		GO:0046622~positive regulation of organ growth	93.6148	93.6148		GO:0045541~negative regulation of cholesterol biosynthetic process	206.581	-153.181
GO:0006636~unsaturated fatty acid biosynthetic process	15	21	9.81793	-9.81793	16.5447	-16.5447	37.6604	-37.6604	87.9973	-37.9533	117.479	-117.479	98.335	0.400662	60.01	31.3315	42.6879	12.5361	29.1271	-29.1271	32.2352	32.2352	0		42.9242	-42.9242	28.7801	28.7801	6.16974	6.16974	0			GO:0015908~fatty acid transport	93.5609	-28.4857		GO:0001974~blood vessel remodeling	205.961	158.731
GO:0006638~neutral lipid metabolic process	24	27	0		196.66	183.612	275.868	248.194	270.713	204.235	385.78	240.022	241.035	164.56	71.2298	5.27348	66.9	36.7686	179.627	179.627	49.3468	33.1788	0		0		11.4184	-11.4184	61.874	-61.874	7.19384	-7.19384		GO:0006612~protein targeting to membrane	93.5024	-8.94507		GO:0010594~regulation of endothelial cell migration	205.811	-112.406
GO:0006639~acylglycerol metabolic process	23	25	0		205.21	191.596	287.862	258.985	282.483	213.114	402.553	250.458	251.514	171.715	74.3268	5.50276	69.8087	38.3673	187.437	187.437	51.4923	34.6213	0		0		11.9148	-11.9148	64.5642	-64.5642	7.50661	-7.50661		GO:0007569~cell aging	93.4834	-14.7267		GO:0002250~adaptive immune response	205.762	-46.2825
GO:0006641~triglyceride metabolic process	20	22	0		152.549	152.549	288.038	254.829	237.928	200.256	281.556	227.809	183.084	163.807	44.1595	23.4445	31.1614	31.1614	170.257	170.257	50.5246	31.123	0		0		13.702	-13.702	40.7943	-40.7943	0			GO:0006270~DNA replication initiation	93.4506	-52.3058		GO:0002460~adaptive immune response based on somatic recombination of immune receptors built from immunoglobulin superfamily domains	205.762	-46.2825
GO:0006643~membrane lipid metabolic process	17	27	60.12	13.5097	149.273	-6.04128	83.9411	-19.8214	59.6647	-21.1576	172.923	6.71904	178.376	-25.015	24.0268	24.0268	61.3647	-26.0999	24.8639	24.8639	9.72603	-9.72603	0		15.5315	15.5315	14.4298	-14.4298	69.2678	12.3603	0			GO:0031279~regulation of cyclase activity	93.4221	40.2691		GO:0035023~regulation of Rho protein signal transduction	205.726	64.8208
GO:0006644~phospholipid metabolic process	62	96	20.8252	10.7237	171.342	94.8998	129.725	90.5442	163.129	79.566	268.488	109.516	242.681	30.7109	61.0566	13.8762	41.6909	18.0287	125.021	98.4865	29.0701	17.9717	2.71532	-2.71532	20.8819	-9.68247	5.88642	-5.88642	87.9255	-12.5031	14.4402	5.38335		GO:0046425~regulation of JAK-STAT cascade	93.238	56.5545		GO:0006283~transcription-coupled nucleotide-excision repair	205.679	-205.679
GO:0006649~phospholipid transfer to membrane	1	2																																GO:0048844~artery morphogenesis	93.1791	-28.7026		GO:0006290~pyrimidine dimer repair	205.679	-205.679
GO:0006650~glycerophospholipid metabolic process	36	51	18.1372	8.56782	211.6	129.617	133.196	90.6988	170.958	72.804	281.852	85.289	290.01	31.2839	79.297	43.4587	47.6132	47.6132	173.489	140.596	30.5179	20.6755	4.67639	-4.67639	23.5132	-13.5141	0		84.9191	14.9153	0			GO:0006790~sulfur metabolic process	93.1066	19.0275		GO:0010225~response to UV-C	205.679	-205.679
GO:0006651~diacylglycerol biosynthetic process	2	2	0		880.971	724.401	616.532	616.532	608.005	608.005	993.456	993.456	647.941	647.941	121.831	121.831	503.939	142.363	491.886	491.886	89.2361	89.2361	0		0		0		377.53	-377.53	86.3261	-86.3261		GO:0010460~positive regulation of heart rate	93.0594	78.9735		GO:0033700~phospholipid efflux	205.321	-205.321
GO:0006654~phosphatidic acid biosynthetic process	3	3	0		0		55.4832	55.4832	0		0		0		37.7384	37.7384	0		64.1579	-64.1579	170.284	170.284	0		0		0		45.6996	45.6996	0			GO:0010952~positive regulation of peptidase activity	93.0457	12.9028		GO:0030834~regulation of actin filament depolymerization	205.316	-25.1887
GO:0006656~phosphatidylcholine biosynthetic process	5	6	0		1847.59	1847.59	1424.26	1359.92	1497.09	1219.68	1685.64	1216.74	1482.64	943.181	478.61	256.656	369.183	369.183	1728.16	1728.16	0		0		0		0		171.354	-127.823	0			GO:0043280~positive regulation of caspase activity	93.0457	12.9028		GO:0001666~response to hypoxia	205.198	134.982
GO:0006658~phosphatidylserine metabolic process	2	2	0		385.755	-385.755	229.612	-229.612	288.447	-288.447	1028.49	-1028.49	1019.87	-1019.87	239.337	239.337	112.029	112.029	128.051	-128.051	0		0		202.302	-202.302	0		636.975	636.975	0			GO:0002573~myeloid leukocyte differentiation	92.8884	39.9859		GO:0070482~response to oxygen levels	205.198	134.982
GO:0006659~phosphatidylserine biosynthetic process	2	2	0		385.755	-385.755	229.612	-229.612	288.447	-288.447	1028.49	-1028.49	1019.87	-1019.87	239.337	239.337	112.029	112.029	128.051	-128.051	0		0		202.302	-202.302	0		636.975	636.975	0			GO:0045823~positive regulation of heart contraction	92.8833	81.145		GO:0051339~regulation of lyase activity	205.195	109.381
GO:0006661~phosphatidylinositol biosynthetic process	1	1																																GO:0000045~autophagic vacuole formation	92.8352	-21.8166		GO:0060627~regulation of vesicle-mediated transport	205.108	152.852
GO:0006662~glycerol ether metabolic process	25	27	0		188.794	176.268	264.833	238.266	259.884	196.065	370.349	230.421	231.393	157.978	68.3806	5.06254	64.224	35.2979	172.442	172.442	47.3729	31.8516	0		0		10.9616	-10.9616	59.3991	-59.3991	6.90608	-6.90608		GO:0045898~regulation of transcriptional preinitiation complex assembly	92.6363	-52.0926		GO:0002697~regulation of immune effector process	204.64	60.4163
GO:0006664~glycolipid metabolic process	6	9	126.063	-5.99967	320.95	14.4141	174.756	-104.442	126.174	-84.2492	281.593	-115.368	336.786	-158.073	68.0761	68.0761	173.867	-73.9497	24.6819	24.6819	27.5571	-27.5571	0		0		0		93.4724	93.4724	0			GO:0060260~regulation of transcription initiation from RNA polymerase II promoter	92.6363	-52.0926		GO:0007605~sensory perception of sound	204.629	41.5988
GO:0006665~sphingolipid metabolic process	17	26	60.12	13.5097	149.273	-6.04128	83.9411	-19.8214	59.6647	-21.1576	172.923	6.71904	178.376	-25.015	24.0268	24.0268	61.3647	-26.0999	24.8639	24.8639	9.72603	-9.72603	0		15.5315	15.5315	14.4298	-14.4298	69.2678	12.3603	0			GO:0043383~negative T cell selection	92.4111	-81.6447		GO:0048732~gland development	204.595	139.994
GO:0006672~ceramide metabolic process	7	13	57.7326	17.2808	121.833	-63.0873	37.0586	-37.0586	84.1333	-48.1981	202.714	-103.178	257.067	-151.516	0		32.9421	-32.9421	21.1559	21.1559	0		0		0		0		80.1192	80.1192	0			GO:0045060~negative thymic T cell selection	92.4111	-81.6447		GO:0016485~protein processing	203.96	118.283
GO:0006677~glycosylceramide metabolic process	2	3	70.7906	-70.7906	426.415	-220.806	129.705	-129.705	294.466	-168.693	663.507	-407.114	779.128	-650.912	0		115.297	-115.297	74.0457	74.0457	0		0		0		0		280.417	280.417	0			GO:0045670~regulation of osteoclast differentiation	92.3342	9.82981		GO:0010811~positive regulation of cell-substrate adhesion	203.836	68.7473
GO:0006678~glucosylceramide metabolic process	1	2																																GO:0006644~phospholipid metabolic process	92.3252	35.928		GO:0001829~trophectodermal cell differentiation	203.709	-54.5819
GO:0006681~galactosylceramide metabolic process	2	2	70.7906	-70.7906	426.415	-220.806	129.705	-129.705	294.466	-168.693	663.507	-407.114	779.128	-650.912	0		115.297	-115.297	74.0457	74.0457	0		0		0		0		280.417	280.417	0			GO:0009584~detection of visible light	92.3073	71.973		GO:0006081~cellular aldehyde metabolic process	203.385	154.299
GO:0006682~galactosylceramide biosynthetic process	1	1																																GO:0048048~embryonic eye morphogenesis	92.2827	58.2922		GO:0031214~biomineral formation	203.334	147.828
GO:0006684~sphingomyelin metabolic process	3	4	47.1938	-47.1938	295.712	-135.768	198.437	25.4968	221.219	-87.5547	604.521	-109.227	647.378	-305.982	0		76.8648	-76.8648	93.0703	93.0703	0		0		30.9121	30.9121	0		348.183	25.707	0			GO:0055061~di-, tri-valent inorganic anion homeostasis	92.2137	-92.2137		GO:0046889~positive regulation of lipid biosynthetic process	203.189	203.189
GO:0006685~sphingomyelin catabolic process	2	3	0		119.958	119.958	167.95	167.95	100.248	100.248	371.47	371.47	256.047	256.047	0		0		139.605	139.605	0		0		46.3682	46.3682	0		241.857	-241.857	0			GO:0055062~phosphate ion homeostasis	92.2137	-92.2137		GO:0046620~regulation of organ growth	203.127	52.8536
GO:0006687~glycosphingolipid metabolic process	6	8	126.063	-5.99967	320.95	14.4141	174.756	-104.442	126.174	-84.2492	281.593	-115.368	336.786	-158.073	68.0761	68.0761	173.867	-73.9497	24.6819	24.6819	27.5571	-27.5571	0		0		0		93.4724	93.4724	0			GO:0050908~detection of light stimulus involved in visual perception	92.1402	78.8762		GO:0009132~nucleoside diphosphate metabolic process	203.045	-203.045
GO:0006688~glycosphingolipid biosynthetic process	1	2																																GO:0050962~detection of light stimulus involved in sensory perception	92.1402	78.8762		GO:0000187~activation of MAPK activity	202.974	173.239
GO:0006690~icosanoid metabolic process	24	32	15.2787	-15.2787	51.0163	-51.0163	37.9885	-37.9885	79.0511	-47.7736	101.619	-101.619	99.6312	-37.9214	53.6205	3.46797	31.5261	2.98893	18.2044	-18.2044	24.5738	24.5738	0		26.8276	-26.8276	17.9876	17.9876	10.7834	10.7834	0			GO:0007026~negative regulation of microtubule depolymerization	92.0581	-78.5894		GO:0045732~positive regulation of protein catabolic process	202.908	80.7249
GO:0006691~leukotriene metabolic process	9	15	0		28.5586	-28.5586	11.28	-11.28	54.6022	28.8045	17.9124	-17.9124	106.118	58.4415	76.1179	76.1179	46.02	46.02	0		0		0		41.5745	-41.5745	47.9669	47.9669	19.1228	19.1228	0			GO:0031114~regulation of microtubule depolymerization	92.0581	-78.5894		GO:0051353~positive regulation of oxidoreductase activity	202.885	112.262
GO:0006692~prostanoid metabolic process	15	17	24.4459	-24.4459	64.6469	-64.6469	56.1049	-56.1049	100.376	-100.376	164.423	-164.423	96.5011	-96.5011	40.122	-40.122	22.8297	-22.8297	29.1271	-29.1271	39.3181	39.3181	0		16.6819	-16.6819	0		6.16974	6.16974	0			GO:0051205~protein insertion into membrane	91.9836	76.0806		GO:0055008~cardiac muscle tissue morphogenesis	202.792	-54.491
GO:0006693~prostaglandin metabolic process	15	17	24.4459	-24.4459	64.6469	-64.6469	56.1049	-56.1049	100.376	-100.376	164.423	-164.423	96.5011	-96.5011	40.122	-40.122	22.8297	-22.8297	29.1271	-29.1271	39.3181	39.3181	0		16.6819	-16.6819	0		6.16974	6.16974	0			GO:0002443~leukocyte mediated immunity	91.9781	-11.5211		GO:0060415~muscle tissue morphogenesis	202.792	-54.491
GO:0006694~steroid biosynthetic process	27	40	48.0023	28.9115	118.317	28.2061	40.477	12.1846	69.5679	36.6534	161.706	70.6392	159.561	49.8586	39.7604	33.0038	21.0888	12.8875	14.6609	4.90224	12.4149	12.4149	15.3928	15.3928	6.66859	-6.66859	9.20377	9.20377	47.8788	-9.60027	0			GO:0070230~positive regulation of lymphocyte apoptosis	91.94	66.0927		GO:0019216~regulation of lipid metabolic process	202.737	86.4068
GO:0006695~cholesterol biosynthetic process	14	18	74.0547	74.0547	56.81	38.8359	33.4727	33.4727	102.428	102.428	214.89	214.89	182.236	182.236	47.2707	47.2707	18.2746	18.2746	10.2323	10.2323	11.1207	11.1207	29.6861	29.6861	0		0		55.4263	-55.4263	0			GO:0033238~regulation of cellular amine metabolic process	91.7813	-91.7813		GO:0032509~endosome transport via multivesicular body sorting pathway	202.726	-202.726
GO:0006696~ergosterol biosynthetic process	1	1																																GO:0042053~regulation of dopamine metabolic process	91.7813	-91.7813		GO:0032510~endosome to lysosome transport via multivesicular body sorting pathway	202.726	-202.726
GO:0006700~C21-steroid hormone biosynthetic process	2	2	0		0		0		0		234.409	-234.409	362.359	-362.359	172.939	172.939	0		0		0		0		90.026	-90.026	124.251	124.251	147.12	147.12	0			GO:0042069~regulation of catecholamine metabolic process	91.7813	-91.7813		GO:0045022~early endosome to late endosome transport	202.726	-202.726
GO:0006702~androgen biosynthetic process	1	1																																GO:0046822~regulation of nucleocytoplasmic transport	91.7252	21.2298		GO:0015012~heparan sulfate proteoglycan biosynthetic process	202.689	-131.412
GO:0006703~estrogen biosynthetic process	1	2																																GO:0048638~regulation of developmental growth	91.7197	33.7212		GO:0030201~heparan sulfate proteoglycan metabolic process	202.689	-131.412
GO:0006706~steroid catabolic process	5	6	0		54.7021	-54.7021	66.4178	-66.4178	89.2423	-89.2423	158.351	-158.351	143.163	-143.163	0		0		27.5893	-27.5893	38.8033	-38.8033	0		0		0		60.4416	60.4416	0			GO:0019637~organophosphate metabolic process	91.719	33.5986		GO:0046037~GMP metabolic process	202.658	202.658
GO:0006707~cholesterol catabolic process	3	4	0		0		110.696	-110.696	125.574	-125.574	179.156	-179.156	64.2568	-64.2568	0		0		0		64.6721	-64.6721	0		0		0		0		0			GO:0010594~regulation of endothelial cell migration	91.6411	-5.68567		GO:0050715~positive regulation of cytokine secretion	202.595	202.595
GO:0006720~isoprenoid metabolic process	20	29	0		24.4338	11.8519	39.2953	39.2953	103.179	4.02747	154.268	102.995	95.6526	72.3326	0		10.1886	10.1886	18.4566	18.4566	0		14.6329	-14.6329	13.7091	13.7091	10.6336	10.6336	39.4663	-39.4663	0			GO:0045026~plasma membrane fusion	91.6189	91.6189		GO:0080010~regulation of oxygen and reactive oxygen species metabolic process	202.587	-78.047
GO:0006721~terpenoid metabolic process	12	14	0		11.9218	11.9218	9.44451	9.44451	128.473	-36.7799	188.842	103.387	104.341	65.4744	0		16.981	16.981	14.5662	14.5662	0		24.3881	-24.3881	22.8485	22.8485	17.7227	17.7227	23.1144	-23.1144	0			GO:0016485~protein processing	91.5767	52.6737		GO:0007613~memory	202.499	167.707
GO:0006729~tetrahydrobiopterin biosynthetic process	5	5	37.315	37.315	87.2102	87.2102	26.9679	26.9679	78.2984	78.2984	128.041	128.041	101.592	101.592	0		44.3146	44.3146	0		0		0		0		0		0		0			GO:0051090~regulation of transcription factor activity	91.4909	30.7041		GO:0008630~DNA damage response, signal transduction resulting in induction of apoptosis	202.452	101.386
GO:0006730~one-carbon metabolic process	44	62	12.0982	7.14601	102.622	17.9136	54.6037	-28.2676	75.205	-34.3983	105.223	-45.3312	111.002	-19.0411	16.277	-4.46724	34.0648	-23.4805	47.1809	-14.1726	61.7294	4.12254	20.1542	10.997	0		0		54.6541	34.5124	15.0282	-9.52629		GO:0001759~induction of an organ	91.4623	-46.7779		GO:0001818~negative regulation of cytokine production	202.428	202.428
GO:0006732~coenzyme metabolic process	65	94	34.7379	29.2833	104.994	72.7205	125.52	111.772	117.366	81.0069	204.272	100.786	153.218	80.1859	53.3324	15.059	32.45	26.9022	81.9489	54.9465	31.442	-13.6463	10.1137	6.58535	12.5201	-1.58395	6.44592	-1.3112	46.2355	-16.7161	10.9093	4.89849		GO:0046902~regulation of mitochondrial membrane permeability	91.3994	12.1421		GO:0001936~regulation of endothelial cell proliferation	202.392	120.557
GO:0006733~oxidoreduction coenzyme metabolic process	18	28	85.6836	85.6836	42.9179	12.5548	9.30364	-9.30364	56.7232	-40.5439	106.602	-18.3903	106.951	-3.64508	24.2214	-24.2214	16.1053	16.1053	4.46622	-4.46622	53.8961	-53.8961	20.5153	20.5153	9.98113	9.98113	0		55.0252	-28.9901	28.5419	28.5419		GO:0030835~negative regulation of actin filament depolymerization	91.1708	-6.52479		GO:0034372~very-low-density lipoprotein particle remodeling	202.36	-89.1975
GO:0006734~NADH metabolic process	1	1																																GO:0051693~actin filament capping	91.1708	-6.52479		GO:0006814~sodium ion transport	202.176	80.5033
GO:0006739~NADP metabolic process	7	10	0		39.0384	-39.0384	0		81.2347	-81.2347	128.822	-128.822	93.2153	-93.2153	62.2835	-62.2835	0		11.4846	-11.4846	45.1442	-45.1442	0		0		0		100.77	-33.8227	26.0622	26.0622		GO:0022029~telencephalon cell migration	91.1472	44.8809		GO:0050707~regulation of cytokine secretion	202.171	81.4617
GO:0006743~ubiquinone metabolic process	6	9	167.942	167.942	83.2091	83.2091	0		24.2689	24.2689	132.317	132.317	75.641	75.641	0		48.316	48.316	0		18.9354	-18.9354	0		29.9434	29.9434	0		46.8337	-46.8337	56.77	56.77		GO:0032509~endosome transport via multivesicular body sorting pathway	91.1345	-77.3352		GO:0006575~cellular amino acid derivative metabolic process	202.002	98.8935
GO:0006744~ubiquinone biosynthetic process	6	9	167.942	167.942	83.2091	83.2091	0		24.2689	24.2689	132.317	132.317	75.641	75.641	0		48.316	48.316	0		18.9354	-18.9354	0		29.9434	29.9434	0		46.8337	-46.8337	56.77	56.77		GO:0032510~endosome to lysosome transport via multivesicular body sorting pathway	91.1345	-77.3352		GO:0045648~positive regulation of erythrocyte differentiation	201.705	-61.1618
GO:0006749~glutathione metabolic process	9	12	54.7417	54.7417	330.475	275.302	407.53	407.53	340.372	340.372	535.277	350.126	367.95	367.95	106.285	106.285	91.0617	91.0617	390.376	235.237	81.8759	-23.0563	0		35.5073	3.40518	46.5539	-9.4698	84.1244	-24.5289	0			GO:0045022~early endosome to late endosome transport	91.1345	-77.3352		GO:0002819~regulation of adaptive immune response	201.628	94.5805
GO:0006750~glutathione biosynthetic process	4	5	69.947	69.947	188.793	64.655	0		0		177.357	-118.422	188.197	188.197	103.666	103.666	99.1439	99.1439	175.278	38.6442	61.7785	-61.7785	0		36.1149	-36.1149	41.7196	41.7196	67.045	67.045	0			GO:0033157~regulation of intracellular protein transport	91.0025	24.9102		GO:0002822~regulation of adaptive immune response based on somatic recombination of immune receptors built from immunoglobulin superfamily domains	201.628	94.5805
GO:0006754~ATP biosynthetic process	53	81	21.27	4.48301	103.362	-11.2729	86.8179	39.7849	100.258	-11.0663	125.477	29.8392	137.786	0.195223	48.6637	20.2663	51.4853	27.9783	67.464	20.2378	15.1061	5.00378	17.5117	-7.15106	5.07747	5.07747	0		33.5065	-6.92522	0			GO:0010812~negative regulation of cell-substrate adhesion	90.8017	-46.8458		GO:0032488~Cdc42 protein signal transduction	201.408	-201.408
GO:0006760~folic acid and derivative metabolic process	7	13	0		0		0		0		35.414	35.414	0		0		33.2648	33.2648	0		0		0		0		0		33.5609	33.5609	0			GO:0043242~negative regulation of protein complex disassembly	90.6986	-36.6449		GO:0042572~retinol metabolic process	201.198	43.0612
GO:0006766~vitamin metabolic process	25	38	3.72885	-3.72885	33.7454	-2.98262	11.232	-2.16526	80.4455	-36.4326	118.534	21.7365	88.5787	-7.06727	18.0866	9.58361	8.1509	8.1509	6.99176	6.99176	3.70581	3.70581	11.7063	-11.7063	10.9673	10.9673	18.4319	18.4319	24.1478	1.958	5.87051	5.87051		GO:0006949~syncytium formation	90.502	85.2131		GO:0016557~peroxisome membrane biogenesis	201.192	-201.192
GO:0006767~water-soluble vitamin metabolic process	11	22	8.47465	-8.47465	64.3341	-19.1386	15.2241	-15.2241	43.0154	-43.0154	64.1648	-64.1648	84.5445	-84.5445	9.66249	-9.66249	0		0		8.4223	8.4223	0		0		0		29.6657	29.6657	13.3421	13.3421		GO:0002040~sprouting angiogenesis	90.4737	90.4737		GO:0044091~membrane biogenesis	201.192	-201.192
GO:0006769~nicotinamide metabolic process	11	17	38.4971	38.4971	24.8426	-24.8426	0		51.6948	-51.6948	81.9774	-81.9774	93.6835	-24.9541	39.635	-39.635	0		7.30835	-7.30835	83.6744	-83.6744	33.5705	33.5705	0		0		64.1265	-21.5235	16.5851	16.5851		GO:0045671~negative regulation of osteoclast differentiation	90.426	-65.5118		GO:0045046~protein import into peroxisome membrane	201.192	-201.192
GO:0006772~thiamin metabolic process	2	3	46.6106	-46.6106	294.122	-45.5467	0		84.0096	-84.0096	161.725	-161.725	292.774	-292.774	0		0		0		46.3227	46.3227	0		0		0		163.161	163.161	0			GO:0046545~development of primary female sexual characteristics	90.3899	64.0125		GO:0010901~regulation of very-low-density lipoprotein particle remodeling	201.182	-201.182
GO:0006775~fat-soluble vitamin metabolic process	14	16	0		10.2187	10.2187	8.0953	8.0953	110.12	-31.5256	161.865	88.6177	89.4352	56.1209	24.7055	24.7055	14.5552	14.5552	12.4853	12.4853	0		20.9041	-20.9041	19.5844	19.5844	32.9141	32.9141	19.8123	-19.8123	0			GO:0046660~female sex differentiation	90.3899	64.0125		GO:0010903~negative regulation of very-low-density lipoprotein particle remodeling	201.182	-201.182
GO:0006776~vitamin A metabolic process	10	11	0		14.3061	14.3061	11.3334	11.3334	154.168	-44.1359	226.611	124.065	125.209	78.5692	0		20.3772	20.3772	17.4794	17.4794	0		29.2657	-29.2657	27.4182	27.4182	21.2672	21.2672	27.7373	-27.7373	0			GO:0045055~regulated secretory pathway	90.3633	57.1193		GO:0006644~phospholipid metabolic process	201.006	77.5843
GO:0006777~Mo-molybdopterin cofactor biosynthetic process	4	6	29.8338	29.8338	138.863	73.0796	86.2895	86.2895	128.409	9.94306	96.7369	96.7369	32.1315	32.1315	0		0		47.9523	47.9523	0		67.4569	10.1208	40.8095	-40.8095	0		35.7329	-35.7329	0			GO:0007219~Notch signaling pathway	90.2394	-52.9557		GO:0046165~alcohol biosynthetic process	200.945	-19.8545
GO:0006778~porphyrin metabolic process	11	14	25.9373	25.9373	43.1695	43.1695	49.9731	0.0187853	52.2741	-19.9433	105.353	-31.1343	53.9397	-1.55938	0		0		16.0248	16.0248	33.7447	-33.7447	23.2383	-23.2383	0		0		36.0029	-36.0029	0			GO:0030817~regulation of cAMP biosynthetic process	90.2054	35.13		GO:0030522~intracellular receptor-mediated signaling pathway	200.804	131.861
GO:0006779~porphyrin biosynthetic process	6	9	47.5517	47.5517	0		45.7914	-45.7914	95.8358	-36.5627	193.147	-57.0795	98.8895	-2.85887	0		0		0		0		0		0		0		66.0054	-66.0054	0			GO:0006613~cotranslational protein targeting to membrane	90.1037	82.6256		GO:0046489~phosphoinositide biosynthetic process	200.663	157.449
GO:0006783~heme biosynthetic process	6	7	47.5517	47.5517	0		45.7914	-45.7914	95.8358	-36.5627	193.147	-57.0795	98.8895	-2.85887	0		0		0		0		0		0		0		66.0054	-66.0054	0			GO:0006907~pinocytosis	90.0261	-31.113		GO:0001894~tissue homeostasis	200.02	152.249
GO:0006784~heme a biosynthetic process	1	1																																GO:0032204~regulation of telomere maintenance	90.022	-74.1867		GO:0046364~monosaccharide biosynthetic process	199.681	-52.662
GO:0006787~porphyrin catabolic process	3	3	0		158.288	158.288	91.6517	91.6517	0		0		0		0		0		58.7575	58.7575	123.73	-123.73	85.207	-85.207	0		0		0		0			GO:0008585~female gonad development	89.9499	62.1842		GO:0002237~response to molecule of bacterial origin	199.645	92.3384
GO:0006788~heme oxidation	2	2	0		237.432	237.432	0		0		0		0		0		0		88.1363	88.1363	185.596	-185.596	0		0		0		0		0			GO:0021885~forebrain cell migration	89.7672	29.2574		GO:0001825~blastocyst formation	199.376	-80.074
GO:0006790~sulfur metabolic process	35	52	36.1803	1.4198	161.239	28.0673	182.081	27.5065	149.96	19.0876	285.063	20.3315	173.5	51.7693	61.7214	32.8449	40.2411	33.7558	142.101	34.9179	58.7732	0.656045	14.8826	3.37059	13.5522	5.29742	35.8844	12.9064	41.4211	13.4816	0			GO:0051325~interphase	89.6678	11.5093		GO:0034599~cellular response to oxidative stress	199.072	147.002
GO:0006793~phosphorus metabolic process	425	646	27.829	4.6165	121.141	16.6715	77.9007	21.468	92.8556	18.1338	153.218	32.0839	138.442	10.7344	40.9048	6.28823	48.5284	5.15272	58.2826	18.5289	22.6172	1.53399	7.21523	4.7368	9.38012	0.748931	5.76294	-0.387676	44.3331	-1.85044	8.71424	0.10553		GO:0051329~interphase of mitotic cell cycle	89.6678	11.5093		GO:0001710~mesodermal cell fate commitment	199.045	136.87
GO:0006796~phosphate metabolic process	425	646	27.829	4.6165	121.141	16.6715	77.9007	21.468	92.8556	18.1338	153.218	32.0839	138.442	10.7344	40.9048	6.28823	48.5284	5.15272	58.2826	18.5289	22.6172	1.53399	7.21523	4.7368	9.38012	0.748931	5.76294	-0.387676	44.3331	-1.85044	8.71424	0.10553		GO:0030162~regulation of proteolysis	89.6047	7.10207		GO:0048333~mesodermal cell differentiation	199.045	136.87
GO:0006800~oxygen and reactive oxygen species metabolic process	27	35	14.1371	14.1371	101.366	60.7486	129.227	88.2181	106.342	77.801	196.261	119.976	150.514	114.858	33.0455	33.0455	25.1232	25.1232	124.172	87.1065	35.2276	35.2276	0		19.8279	-10.6492	14.4909	14.4909	36.119	-36.119	3.59955	-3.59955		GO:0060011~Sertoli cell proliferation	89.5266	39.396		GO:0006606~protein import into nucleus	198.921	82.9717
GO:0006801~superoxide metabolic process	11	14	10.9679	10.9679	25.7001	7.26129	36.6195	36.6195	15.8867	15.8867	78.9943	78.9943	56.0985	56.0985	30.2787	30.2787	0		42.271	-42.271	62.7252	62.7252	0		38.7105	-16.1811	0		0		8.83525	-8.83525		GO:0032106~positive regulation of response to extracellular stimulus	89.3997	-89.3997		GO:0048024~regulation of nuclear mRNA splicing, via spliceosome	198.316	30.7457
GO:0006808~regulation of nitrogen utilization	3	3	120.063	120.063	484.912	131.41	135.9	4.72874	57.5981	-57.5981	185.408	-23.98	220.837	82.3602	136.152	136.152	99.9169	99.9169	0		55.1142	-55.1142	0		0		0		0		0			GO:0032109~positive regulation of response to nutrient levels	89.3997	-89.3997		GO:0050684~regulation of mRNA processing	198.316	30.7457
GO:0006809~nitric oxide biosynthetic process	4	5	0		0		33.7098	33.7098	97.873	97.873	106.557	106.557	63.6397	63.6397	0		0		0		0		0		0		0		0		0			GO:0043691~reverse cholesterol transport	89.3224	-83.9126		GO:0030835~negative regulation of actin filament depolymerization	198.239	-61.0789
GO:0006811~ion transport	276	511	28.4321	9.6284	133.084	39.9368	99.7723	43.047	114.82	33.9376	164.373	50.5598	147.997	39.0697	42.9978	15.738	40.1364	15.7235	75.2975	36.765	26.9505	2.99378	6.84313	-1.23132	7.31109	0.283914	6.04316	1.13632	41.6538	-1.77763	14.5403	-0.0903585		GO:0042058~regulation of epidermal growth factor receptor signaling pathway	89.2178	3.19608		GO:0051693~actin filament capping	198.239	-61.0789
GO:0006812~cation transport	191	357	31.3087	8.2712	138.187	43.3815	97.3576	43.8547	115.195	32.5815	160.199	49.9439	144.343	43.8117	48.8724	18.5524	47.6965	17.3305	81.9715	38.147	29.001	1.06086	7.88191	-3.31882	8.25481	-1.89964	8.73253	1.64201	38.3607	-0.305917	16.566	-0.829401		GO:0009132~nucleoside diphosphate metabolic process	89.2093	-66.3335		GO:0051170~nuclear import	198.03	73.7947
GO:0006813~potassium ion transport	43	102	34.7165	-6.8452	126.029	-2.70031	102.573	26.9149	96.5971	-16.0514	166.2	34.1378	191.049	22.6088	35.4797	-11.6399	64.9449	1.21081	48.6007	32.2142	24.1612	-24.1612	10.0248	-10.0248	15.5693	5.80091	26.4098	19.6724	56.391	-4.68409	49.1445	-10.0788		GO:0046631~alpha-beta T cell activation	89.1571	-10.5421		GO:0046631~alpha-beta T cell activation	197.877	8.10265
GO:0006814~sodium ion transport	37	64	21.0321	8.77675	234.238	50.1677	178.652	104.329	177.244	82.5916	224.192	80.9478	228.619	54.1444	93.8793	65.0855	68.7267	27.6091	177.771	42.1042	14.7494	7.33603	16.1837	-7.11722	4.03954	4.03954	0		56.9628	0.44624	0			GO:0060040~retinal bipolar neuron differentiation	89.06	-17.4672		GO:0006790~sulfur metabolic process	197.651	29.6737
GO:0006816~calcium ion transport	44	75	33.8614	24.4768	122.826	27.7486	69.3908	26.6878	77.6893	16.8724	111.936	27.992	87.576	37.124	17.9725	-4.22733	17.6261	-7.07693	59.6238	20.2294	25.9791	0.449909	13.0503	-13.0503	9.18651	-9.18651	0		37.8919	6.21345	0			GO:0032147~activation of protein kinase activity	88.8428	10.5583		GO:0042119~neutrophil activation	197.593	197.593
GO:0006817~phosphate transport	5	5	0		1097.75	942.661	1478.68	1323.9	1030.86	846.332	1182.16	1075.51	1029.71	950.792	388.549	327.667	245.718	245.718	1343.27	1343.27	0		0		0		0		198.788	-198.788	0			GO:0042632~cholesterol homeostasis	88.7618	10.5626		GO:0046622~positive regulation of organ growth	197.577	197.577
GO:0006818~hydrogen transport	35	49	22.786	16.2113	77.265	27.044	48.0952	42.1238	72.6356	29.8268	82.5662	58.4188	85.1464	28.6113	55.9268	43.0284	48.2474	32.7748	37.2515	8.41724	20.2205	10.2317	0		4.32521	4.32521	10.8757	-10.8757	4.31244	4.31244	0			GO:0055092~sterol homeostasis	88.7618	10.5626		GO:0030218~erythrocyte differentiation	197.452	15.9908
GO:0006820~anion transport	53	72	23.6805	15.8758	180.415	85.7913	136.84	99.4762	153.071	91.9954	179.145	72.7408	189.9	71.325	42.104	25.9753	46.2573	25.6032	142.116	79.1135	27.6783	7.80863	6.42364	6.42364	0		0		75.2797	-26.6279	16.4359	3.25594		GO:0048706~embryonic skeletal system development	88.7538	2.7069		GO:0006513~protein monoubiquitination	197.437	197.437
GO:0006821~chloride transport	22	32	14.5766	14.5766	98.9682	-11.3263	23.8414	-2.47762	47.6678	-19.9331	80.5412	-52.7026	97.308	-36.529	21.7765	5.22494	36.433	-13.3246	76.3969	-52.5158	53.2548	5.38704	7.93482	7.93482	0		0		65.1573	-1.8423	23.7198	23.7198		GO:0016202~regulation of striated muscle tissue development	88.7185	-4.12224		GO:0002703~regulation of leukocyte mediated immunity	197.017	74.1148
GO:0006824~cobalt ion transport	1	2																																GO:0048634~regulation of muscle development	88.7185	-4.12224		GO:0002820~negative regulation of adaptive immune response	196.87	-38.3913
GO:0006825~copper ion transport	3	8	0		250.862	250.862	496.085	496.085	385.675	385.675	476.303	476.303	401.022	401.022	0		71.4748	71.4748	294.744	294.744	0		0		0		0		111.756	-111.756	61.5946	61.5946		GO:0019058~viral infectious cycle	88.7079	64.3771		GO:0002823~negative regulation of adaptive immune response based on somatic recombination of immune receptors built from immunoglobulin superfamily domains	196.87	-38.3913
GO:0006826~iron ion transport	13	28	0		31.152	-31.152	29.7403	29.7403	14.0175	-14.0175	59.0812	-59.0812	18.822	-18.822	33.8861	33.8861	0		19.5359	19.5359	69.18	69.18	0		16.9039	-16.9039	0		16.8488	16.8488	13.3797	-13.3797		GO:0002706~regulation of lymphocyte mediated immunity	88.7037	29.1801		GO:0048048~embryonic eye morphogenesis	196.859	196.859
GO:0006828~manganese ion transport	1	1																																GO:0045579~positive regulation of B cell differentiation	88.6446	-25.7858		GO:0045861~negative regulation of proteolysis	196.653	-71.9494
GO:0006829~zinc ion transport	6	11	0		62.2646	62.2646	49.7761	-49.7761	107.739	-107.739	121.921	-121.921	138.847	-138.847	24.4374	-24.4374	63.1802	23.7058	0		28.753	-28.753	0		0		0		24.6786	24.6786	0			GO:0043244~regulation of protein complex disassembly	88.6322	-22.7933		GO:0046328~regulation of JNK cascade	195.816	-18.5454
GO:0006833~water transport	2	4	0		0		0		0		73.4316	73.4316	0		0		0		0		0		0		0		0		0		69.7626	69.7626		GO:0031069~hair follicle morphogenesis	88.6165	32.1578		GO:0042574~retinal metabolic process	195.707	195.707
GO:0006835~dicarboxylic acid transport	7	11	0		362.692	362.692	330.065	330.065	223.471	223.471	190.996	190.996	149.575	149.575	0		31.4598	31.4598	288.279	288.279	202.195	-123.108	0		0		0		72.4899	-72.4899	0			GO:0051346~negative regulation of hydrolase activity	88.5788	31.9885		GO:0043288~apocarotenoid metabolic process	195.707	195.707
GO:0006836~neurotransmitter transport	27	53	13.4261	13.4261	86.2053	22.3236	136.306	52.2114	101.927	4.2673	131.862	8.60811	138.36	14.5968	28.0703	-28.0703	20.0946	-4.42389	53.5448	31.1049	14.9071	5.806	23.1165	-8.81441	0		0		34.9022	-13.2084	23.6074	-2.26444		GO:0010595~positive regulation of endothelial cell migration	88.5658	26.0415		GO:0051346~negative regulation of hydrolase activity	195.319	83.451
GO:0006839~mitochondrial transport	23	29	38.3339	10.4623	141.875	1.89102	80.1612	-14.645	69.6015	-24.8406	129.591	-45.3375	150.896	-59.1632	57.6926	16.8929	51.3767	24.665	79.0083	23.1696	14.6467	0.269059	0		0		0		39.3398	39.3398	32.0195	-14.1512		GO:0050810~regulation of steroid biosynthetic process	88.5273	50.9421		GO:0002683~negative regulation of immune system process	195.28	26.8533
GO:0006844~acyl carnitine transport	1	1																																GO:0034599~cellular response to oxidative stress	88.4214	63.8345		GO:0007611~learning or memory	194.915	50.0248
GO:0006857~oligopeptide transport	3	4	0		0		0		0		125.028	125.028	0		0		0		0		0		0		0		0		0		0			GO:0002250~adaptive immune response	88.3309	-8.70238		GO:0032755~positive regulation of interleukin-6 production	194.461	120.686
GO:0006865~amino acid transport	23	43	17.9787	-17.9787	111.847	16.7758	125.489	84.2928	131.053	48.1817	122.298	-1.44509	151.14	-8.68746	19.7641	4.97496	32.9379	-13.7885	92.1535	79.1301	19.2675	19.2675	0		0		5.33326	-5.33326	63.7361	6.20707	15.1857	-15.1857		GO:0002460~adaptive immune response based on somatic recombination of immune receptors built from immunoglobulin superfamily domains	88.3309	-8.70238		GO:0009267~cellular response to starvation	194.306	-141.114
GO:0006869~lipid transport	51	77	17.1388	8.68701	133.134	-16.8742	95.3774	7.30951	145.84	-20.5001	235.255	-26.4292	187.575	-59.6171	54.8612	-31.9393	38.0742	-8.31767	66.194	4.22937	35.8767	11.3413	14.9815	1.30799	6.70213	-1.97966	0		73.9351	-29.9983	3.43499	3.43499		GO:0035023~regulation of Rho protein signal transduction	88.3154	16.5563		GO:0042594~response to starvation	194.306	-141.114
GO:0006873~cellular ion homeostasis	98	151	22.6555	12.3766	66.5903	-9.13574	57.7539	9.81548	63.863	-24.1676	101.618	-29.8329	91.4305	-36.3858	28.9382	-7.66119	29.4305	-2.61099	23.4519	1.75757	25.4902	18.1411	20.9223	-14.1152	6.64642	-0.213116	1.4781	-1.4781	37.2766	9.28094	16.106	1.94515		GO:0007098~centrosome cycle	88.1858	-48.4659		GO:0051604~protein maturation	194.01	112.513
GO:0006874~cellular calcium ion homeostasis	38	60	33.9853	15.6104	111.441	9.7567	92.3692	37.6478	71.7977	-14.5807	102.62	-22.4103	94.8648	-19.3875	25.1068	-3.60905	22.5469	1.31022	23.5175	12.5553	28.6224	9.66943	45.1799	-45.1799	0		0		37.8691	11.4771	9.19132	-9.19132		GO:0051023~regulation of immunoglobulin secretion	88.1846	80.6255		GO:0019637~organophosphate metabolic process	193.931	74.5667
GO:0006875~cellular metal ion homeostasis	41	65	31.4985	14.4682	106.107	6.22314	85.6105	34.8931	66.5442	-13.5138	101.68	-27.3399	87.9235	-17.9689	23.2697	-3.34498	20.8972	1.21435	21.7967	11.6367	26.5281	8.96191	41.8741	-41.8741	5.35978	-5.35978	0		35.0982	10.6373	8.51878	-8.51878		GO:0015698~inorganic anion transport	88.1797	43.9723		GO:0051050~positive regulation of transport	193.754	100.472
GO:0006876~cellular cadmium ion homeostasis	1	1																																GO:0006020~inositol metabolic process	88.1314	-21.2896		GO:0030802~regulation of cyclic nucleotide biosynthetic process	193.711	45.9668
GO:0006878~cellular copper ion homeostasis	3	5	0		25.2338	25.2338	53.0179	53.0179	45.6875	45.6875	29.5345	29.5345	0		110.073	110.073	71.4748	71.4748	0		0		0		0		0		33.0325	33.0325	61.5946	61.5946		GO:0055010~ventricular cardiac muscle morphogenesis	88.085	-22.9895		GO:0030808~regulation of nucleotide biosynthetic process	193.711	45.9668
GO:0006879~cellular iron ion homeostasis	12	26	12.9049	-12.9049	84.4714	-84.4714	83.3864	-18.949	100.903	-100.903	175.085	-139.485	143.074	-143.074	40.0065	3.22448	43.6976	-43.6976	42.3948	-0.0670573	74.945	74.945	0		18.3126	-18.3126	0		62.1074	62.1074	14.4947	-14.4947		GO:0032945~negative regulation of mononuclear cell proliferation	88.0396	-58.0692		GO:0051101~regulation of DNA binding	193.666	65.4953
GO:0006885~regulation of pH	12	17	34.3631	10.7662	118.047	-34.5038	76.5911	2.03248	98.5209	-32.018	223.557	-21.5685	199.549	-59.659	61.0961	61.0961	43.8344	-15.491	13.5324	-13.5324	14.9197	14.9197	0		0		0		45.5137	45.5137	0			GO:0050672~negative regulation of lymphocyte proliferation	88.0396	-58.0692		GO:0006469~negative regulation of protein kinase activity	193.576	71.782
GO:0006886~intracellular protein transport	157	200	20.7708	2.90112	122.142	18.8051	69.5785	13.7049	94.2662	1.66262	149.545	18.7451	130.594	-1.05405	35.6481	10.422	36.2977	6.12831	69.7514	19.5597	22.7354	-2.15542	1.8476	0.378112	6.74739	-0.993679	4.39866	1.69527	32.0238	1.26601	4.64262	-4.64262		GO:0070664~negative regulation of leukocyte proliferation	88.0396	-58.0692		GO:0033344~cholesterol efflux	193.422	-113.548
GO:0006887~exocytosis	32	55	40.9356	25.7084	124.127	66.7087	103.377	61.3901	147.442	65.7736	183.241	48.4425	221.062	91.4602	57.6472	41.7303	45.1844	28.823	53.0176	53.0176	14.6074	-14.6074	5.45519	5.45519	18.1864	9.0063	15.3882	3.22278	56.351	-21.5967	35.7423	13.913		GO:0048732~gland development	87.9951	49.6084		GO:0031330~negative regulation of cellular catabolic process	193.213	-40.9644
GO:0006888~ER to Golgi vesicle-mediated transport	11	15	17.6432	17.6432	0		0		0		0		0		0		0		11.714	-11.714	19.1777	-19.1777	0		0		0		0		0			GO:0034097~response to cytokine stimulus	87.8448	-18.2624		GO:0031123~RNA 3'-end processing	193.182	132.53
GO:0006890~retrograde vesicle-mediated transport, Golgi to ER	7	9	0		76.1678	76.1678	55.9149	55.9149	33.7037	33.7037	79.8055	79.8055	25.1154	25.1154	0		59.085	59.085	91.8878	91.8878	0		0		0		0		0		30.8729	30.8729		GO:0048639~positive regulation of developmental growth	87.6632	14.7276		GO:0070584~mitochondrion morphogenesis	192.782	-94.6553
GO:0006891~intra-Golgi vesicle-mediated transport	10	10	0		14.3132	14.3132	14.8386	14.8386	15.2791	15.2791	34.152	34.152	0		0		0		28.2725	28.2725	0		0		0		0		0		0			GO:0051339~regulation of lyase activity	87.5832	37.7523		GO:0009581~detection of external stimulus	192.259	-80.1337
GO:0006897~endocytosis	59	78	26.2526	17.2377	157.271	63.358	132.22	42.0265	170.048	25.8998	217.55	13.4451	225.41	-12.9571	79.0255	37.1608	53.7789	-14.342	85.1564	30.9155	36.4893	-29.8115	3.81769	-1.02232	0		2.33786	-2.33786	52.298	3.09771	6.24574	-6.24574		GO:0051604~protein maturation	87.3074	50.0484		GO:0042308~negative regulation of protein import into nucleus	192.176	192.176
GO:0006898~receptor-mediated endocytosis	10	11	26.5938	-26.5938	143.732	-143.732	87.2251	-87.2251	128.614	-128.614	223.732	-223.732	201.577	-163.621	34.0018	9.39857	74.5629	3.37238	16.2389	-16.2389	19.4016	-19.4016	0		0		0		71.2319	71.2319	19.3008	-19.3008		GO:0051187~cofactor catabolic process	87.2913	73.3426		GO:0050708~regulation of protein secretion	191.898	118.168
GO:0006903~vesicle targeting	3	4	51.2164	51.2164	147.288	147.288	242.718	242.718	363.637	363.637	59.1797	59.1797	237.004	237.004	0		0		132.754	132.754	0		0		48.9604	-48.9604	56.7913	56.7913	52.9433	-52.9433	116.423	-116.423		GO:0009651~response to salt stress	87.1332	41.7894		GO:0032890~regulation of organic acid transport	191.785	191.785
GO:0006904~vesicle docking during exocytosis	9	15	101.178	47.0367	207.762	65.1178	86.3122	41.5369	145.967	60.6161	211.446	107.101	265.766	197.522	86.3674	86.3674	78.4507	20.2766	33.6541	33.6541	0		0		0		14.2906	14.2906	37.3202	-37.3202	0			GO:0046364~monosaccharide biosynthetic process	87.1239	-30.5227		GO:0007162~negative regulation of cell adhesion	191.549	-155.249
GO:0006906~vesicle fusion	4	7	65.8409	14.323	215.309	-9.35098	0		40.3466	-40.3466	39.9211	-39.9211	33.7818	-33.7818	0		27.159	-27.159	19.9438	19.9438	34.6699	-34.6699	0		0		0		0		0			GO:0065002~intracellular protein transmembrane transport	87.0027	51.4809		GO:0045026~plasma membrane fusion	191.356	191.356
GO:0006907~pinocytosis	2	2	0		127.056	-127.056	92.7119	-92.7119	158.752	-158.752	226.069	-226.069	253.097	-63.318	108.501	108.501	259.391	130.285	81.1943	-81.1943	0		0		0		0		43.6196	43.6196	0			GO:0010559~regulation of glycoprotein biosynthetic process	86.9757	-53.3544		GO:0033363~secretory granule organization	191.24	-36.6108
GO:0006909~phagocytosis	15	23	30.0794	30.0794	179.197	121.058	210.102	143.365	234.95	140.119	322.825	162.611	231.965	126.092	131.663	109.934	9.23823	-9.23823	131.979	112.558	38.1215	-38.1215	0		0		0		71.9602	-23.4794	0			GO:0050954~sensory perception of mechanical stimulus	86.8983	11.0433		GO:0060058~positive regulation of apoptosis involved in mammary gland involution	191.219	191.219
GO:0006910~phagocytosis, recognition	4	6	31.3836	31.3836	408.973	305.991	567.018	430.22	717.099	579.54	1062.94	767.233	748.209	611.378	91.367	91.367	0		401.217	401.217	54.4701	-54.4701	0		0		0		178.949	-178.949	0			GO:0007613~memory	86.8587	57.012		GO:0046697~decidualization	190.966	-0.824658
GO:0006911~phagocytosis, engulfment	5	8	0		276.49	276.49	501.713	410.552	606.178	431.133	902.804	561.336	568.488	351.353	310.104	244.917	27.7147	-27.7147	366.805	366.805	41.8394	-41.8394	0		0		0		143.159	-143.159	0			GO:0043094~cellular metabolic compound salvage	86.7977	-10.0505		GO:0006612~protein targeting to membrane	190.953	-54.2809
GO:0006913~nucleocytoplasmic transport	48	55	33.7874	17.5684	88.1184	-15.7387	60.2329	27.0878	110.976	57.2973	179.902	48.4901	157.627	10.0061	34.3851	7.2404	38.4334	22.3626	44.8798	-7.91498	16.0137	0.0063866	3.63996	3.63996	14.652	-2.26305	13.9001	-1.14657	44.3383	-4.16625	6.82795	-6.82795		GO:0046165~alcohol biosynthetic process	86.7621	-16.1788		GO:0034330~cell junction organization	190.641	135.298
GO:0006914~autophagy	13	17	37.6506	-37.6506	157.78	-62.6826	97.4355	-34.5344	121.012	-41.8191	186.578	-159.264	219.39	-192.397	47.4655	-1.00736	26.5817	-26.5817	38.9897	22.2815	29.5821	-29.5821	0		10.2188	-10.2188	0		87.3416	87.3416	46.0981	-46.0981		GO:0045766~positive regulation of angiogenesis	86.6708	35.7676		GO:0007219~Notch signaling pathway	190.618	-119.004
GO:0006915~apoptosis	140	188	31.5982	5.6229	142.861	24.2985	96.3064	36.274	103.767	31.0272	155.621	25.7737	140.983	21.2597	42.9019	10.6292	36.9914	13.8747	89.9796	20.1231	43.3771	10.8303	6.16897	2.46415	5.12783	-3.535	5.10632	-2.74563	36.5108	-2.44256	11.6766	6.687		GO:0002819~regulation of adaptive immune response	86.3549	37.9777		GO:0001895~retina homeostasis	190.419	168.903
GO:0006916~anti-apoptosis	51	63	36.2851	29.8329	158.955	69.146	117.376	40.7203	131.764	26.6371	202.783	17.6907	185.815	38.8059	71.8102	16.5364	44.7624	15.6591	123.238	60.1441	34.984	-0.279495	8.59922	4.61263	2.83426	-2.83426	2.31252	2.31252	78.2949	-16.4175	4.88766	-4.88766		GO:0002822~regulation of adaptive immune response based on somatic recombination of immune receptors built from immunoglobulin superfamily domains	86.3549	37.9777		GO:0034405~response to fluid shear stress	190.141	190.141
GO:0006917~induction of apoptosis	66	76	25.0596	21.4995	147.428	50.8171	99.8817	50.0717	122.821	55.9451	180.64	64.9865	178.258	55.8933	37.549	34.6387	40.4545	31.4654	103.699	13.4768	47.2732	22.5189	7.29444	4.21389	0		0		60.0298	-4.27177	1.32691	1.32691		GO:0000097~sulfur amino acid biosynthetic process	86.3481	-55.4049		GO:0051648~vesicle localization	189.359	189.359
GO:0006919~activation of caspase activity	16	18	30.7844	30.7844	147.746	25.8751	92.2425	3.73328	166.522	38.0013	208.648	30.5518	157.787	46.7524	32.9986	32.9986	38.0965	38.0965	102.734	-67.3603	10.3339	-10.3339	10.9199	10.9199	0		0		34.053	-8.46698	0			GO:0043032~positive regulation of macrophage activation	86.3437	65.9512		GO:0009582~detection of abiotic stimulus	189.216	-61.1046
GO:0006921~cell structure disassembly during apoptosis	9	10	87.0214	87.0214	573.498	517.029	377.279	214.76	499.031	242.098	607.829	270.616	680.152	418.705	156.28	121.219	155.159	126.469	390.349	228.384	68.8877	-68.8877	0		0		0		171.251	-108.37	9.73065	9.73065		GO:0009395~phospholipid catabolic process	86.3348	-19.272		GO:0032469~endoplasmic reticulum calcium ion homeostasis	189.162	77.7433
GO:0006922~cleavage of lamin	1	1																																GO:0015780~nucleotide-sugar transport	86.3344	9.07927		GO:0050673~epithelial cell proliferation	188.959	89.173
GO:0006923~cleavage of cytoskeletal proteins during apoptosis	1	1																																GO:0015711~organic anion transport	86.2622	59.8199		GO:0050930~induction of positive chemotaxis	188.913	188.913
GO:0006924~activation-induced cell death of T cells	2	2	0		0		313.606	313.606	119.124	119.124	146.416	146.416	127.182	127.182	455.898	455.898	237.329	237.329	0		503.35	503.35	0		0		0		0		0			GO:0000165~MAPKKK cascade	86.1017	13.3461		GO:0051047~positive regulation of secretion	188.8	106.484
GO:0006925~inflammatory cell apoptosis	2	2	0		0		0		0		0		0		0		0		0		140.818	140.818	0		0		0		0		0			GO:0051045~negative regulation of membrane protein ectodomain proteolysis	86.0597	58.3117		GO:0002444~myeloid leukocyte mediated immunity	188.546	74.911
GO:0006926~virus-infected cell apoptosis	2	2	0		63.1696	-63.1696	0		0		0		69.2232	-69.2232	0		0		163.93	-163.93	0		54.4719	54.4719	0		0		0		0			GO:0030522~intracellular receptor-mediated signaling pathway	86.0185	42.1155		GO:0030814~regulation of cAMP metabolic process	188.337	84.5744
GO:0006927~transformed cell apoptosis	3	3	120.063	120.063	462.989	462.989	255.935	255.935	545.395	545.395	637.865	637.865	545.439	545.439	175.993	175.993	203.181	203.181	0		148.993	38.7648	58.2394	58.2394	0		0		113.387	-113.387	0			GO:0051648~vesicle localization	86.0097	59.9496		GO:0042534~regulation of tumor necrosis factor biosynthetic process	188.189	-188.189
GO:0006928~cell motion	117	148	18.239	7.48961	104.551	37.7977	80.6667	39.0915	81.8901	40.9776	136.864	75.2859	136.409	59.4786	58.7728	37.895	43.31	22.8616	38.1652	15.1068	31.9116	14.851	11.5504	4.81987	2.10459	2.10459	1.22474	-1.22474	50.7096	0.71178	10.7757	-0.0853143		GO:0006944~membrane fusion	85.9726	7.03929		GO:0048284~organelle fusion	188.163	-123.314
GO:0006929~substrate-bound cell migration	2	3	0		137.007	-137.007	0		0		129.224	-129.224	233.118	-233.118	0		0		0		45.3596	45.3596	0		0		0		143.237	143.237	0			GO:0001942~hair follicle development	85.9631	35.7784		GO:0043242~negative regulation of protein complex disassembly	187.998	-109.621
GO:0006935~chemotaxis	41	53	17.1678	17.1678	60.1385	23.0765	21.8161	10.1794	27.9801	6.95518	48.2706	10.0985	53.9322	6.09479	18.0703	14.9905	30.327	3.34429	41.4004	-18.4496	28.0836	-1.8123	0		0		0		16.4865	6.66433	0			GO:0022404~molting cycle process	85.9631	35.7784		GO:0007050~cell cycle arrest	187.373	63.9248
GO:0006936~muscle contraction	37	41	20.4028	20.4028	82.1019	41.1819	48.3459	3.15829	58.2979	-11.7551	109.07	13.2965	93.8658	-3.30741	48.6333	27.1893	30.7571	0.651148	35.7668	12.2895	16.0669	-9.3602	0		11.4026	-0.656946	0		31.1701	3.90102	4.97832	-4.97832		GO:0022405~hair cycle process	85.9631	35.7784		GO:0051606~detection of stimulus	186.967	-53.1606
GO:0006937~regulation of muscle contraction	23	25	0		42.687	12.9038	63.0222	63.0222	23.0973	-0.813964	60.6268	48.047	46.1688	8.54406	24.9362	6.92318	20.9975	4.10163	0		14.9951	-14.9951	18.742	-18.742	6.49839	6.49839	0		31.605	-16.5505	0			GO:0042303~molting cycle	85.9631	35.7784		GO:0033238~regulation of cellular amine metabolic process	186.91	-186.91
GO:0006939~smooth muscle contraction	10	14	0		132.705	132.705	74.829	74.829	42.2542	42.2542	104.621	104.621	111.187	73.8078	89.0561	89.0561	77.5355	38.6751	88.9042	88.9042	30.919	-30.919	0		0		0		0		0			GO:0042633~hair cycle	85.9631	35.7784		GO:0042053~regulation of dopamine metabolic process	186.91	-186.91
GO:0006940~regulation of smooth muscle contraction	11	12	0		31.137	-31.137	119.388	119.388	23.5322	0.176028	32.5699	6.26674	30.7963	-30.7963	33.3076	33.3076	43.9038	8.57614	0		16.5925	-16.5925	39.1879	-39.1879	0		0		15.7388	15.7388	0			GO:0043374~CD8-positive, alpha-beta T cell differentiation	85.9508	-52.4182		GO:0042069~regulation of catecholamine metabolic process	186.91	-186.91
GO:0006941~striated muscle contraction	20	20	24.5982	24.5982	85.6958	9.99376	51.596	-32.0011	86.5311	-43.0669	150.038	-27.1434	121.242	-46.8844	28.3162	-11.3552	18.8531	-18.8531	21.7165	-21.7165	8.04228	-8.04228	0		21.0948	-1.21535	0		32.1186	-18.3291	0			GO:0042157~lipoprotein metabolic process	85.9131	0.482698		GO:0050954~sensory perception of mechanical stimulus	186.835	37.9816
GO:0006942~regulation of striated muscle contraction	8	9	0		44.1103	44.1103	181.189	181.189	14.9498	14.9498	94.7584	94.7584	59.1464	59.1464	25.8937	-25.8937	0		0		20.1057	-20.1057	53.8833	-53.8833	18.6829	18.6829	0		42.3506	-42.3506	0			GO:0019216~regulation of lipid metabolic process	85.8793	34.7442		GO:0006897~endocytosis	186.307	17.1036
GO:0006944~membrane fusion	12	18	88.2078	46.8644	251.377	31.8438	62.604	-0.684069	73.3521	-49.3377	205.986	-12.291	312.642	-6.36783	34.038	34.038	52.6994	-2.74097	25.5074	-12.2116	66.4371	15.7184	0		20.5197	20.5197	10.7179	10.7179	85.5005	29.5202	0			GO:0033044~regulation of chromosome organization	85.8589	-57.4064		GO:0010324~membrane invagination	186.307	17.1036
GO:0006949~syncytium formation	3	4	0		0		96.5055	96.5055	115.688	115.688	231.054	231.054	251.933	251.933	385.653	385.653	150.435	150.435	0		86.5952	86.5952	0		0		0		0		39.6671	-39.6671		GO:0016571~histone methylation	85.8551	-4.25083		GO:0001890~placenta development	186.282	37.2953
GO:0006952~defense response	131	223	13.7605	0.400618	133.322	68.7418	127.878	56.5459	154.924	51.9341	234.609	22.4712	203.786	38.0927	74.4285	37.5233	58.7063	28.2659	99.7445	57.4052	25.8962	1.87794	14.9766	3.07748	4.05634	-0.725442	10.4308	10.4308	46.1523	-22.7428	8.26308	2.69623		GO:0030325~adrenal gland development	85.8403	61.2526		GO:0034504~protein localization in nucleus	185.924	76.5275
GO:0006953~acute-phase response	14	16	9.7314	9.7314	143.245	116.339	24.7952	-6.97945	92.3817	49.1075	153.263	78.7878	146.041	79.5923	59.7419	59.7419	11.5713	11.5713	19.6266	19.6266	50.483	-50.483	17.8065	17.8065	0		46.1838	46.1838	25.5698	25.5698	0			GO:0007159~leukocyte adhesion	85.8373	74.6304		GO:0008635~activation of caspase activity by cytochrome c	185.916	41.054
GO:0006954~inflammatory response	77	104	23.4107	0.681571	121.576	70.7296	102.214	61.8956	118.407	67.1147	180.562	57.9004	168.464	55.1814	68.01	33.4323	40.6438	16.2676	89.0403	66.8644	27.1157	-7.49401	15.9809	-4.65505	1.25469	1.25469	8.39706	8.39706	29.3347	-13.2616	0			GO:0043550~regulation of lipid kinase activity	85.8106	-77.4537		GO:0034644~cellular response to UV	185.916	41.054
GO:0006955~immune response	176	293	24.2335	13.6406	107.226	16.264	94.1711	11.3068	124.631	-3.36516	208.219	-48.8502	197.371	-42.8309	68.5874	-9.20025	69.0508	-20.2945	59.4309	5.71522	34.551	-2.76059	8.47232	3.59264	15.0682	-10.4065	10.9803	-2.90418	47.1735	3.41636	8.19373	0.73125		GO:0043551~regulation of phosphoinositide 3-kinase activity	85.8106	-77.4537		GO:0032868~response to insulin stimulus	185.911	132.794
GO:0006956~complement activation	11	19	0		163.94	27.5318	212.017	146.232	287.616	204.806	352.723	85.2725	316.109	125.903	155.444	131.064	173.404	115.214	80.4055	80.4055	0		0		0		0		0		0			GO:0043552~positive regulation of phosphoinositide 3-kinase activity	85.8106	-77.4537		GO:0033157~regulation of intracellular protein transport	185.896	92.0852
GO:0006957~complement activation, alternative pathway	4	7	0		263.274	263.274	492.592	492.592	677.08	677.08	602.243	602.243	607.766	607.766	393.948	393.948	396.85	396.85	221.115	221.115	0		0		0		0		0		0			GO:0045862~positive regulation of proteolysis	85.7865	11.4344		GO:0000381~regulation of alternative nuclear mRNA splicing, via spliceosome	185.876	134.811
GO:0006958~complement activation, classical pathway	10	14	0		180.334	30.285	233.219	160.855	316.378	225.287	387.995	93.7998	347.719	138.493	170.988	144.17	190.745	126.735	64.6056	64.6056	0		0		0		0		0		0			GO:0034105~positive regulation of tissue remodeling	85.7168	78.3682		GO:0007193~inhibition of adenylate cyclase activity by G-protein signaling	185.603	-185.603
GO:0006959~humoral immune response	16	26	0		185.697	54.3861	174.058	128.831	269.128	212.196	341.132	157.26	266.657	135.89	92.969	76.2079	124.146	84.1399	64.2658	64.2658	48.4675	48.4675	10.9199	10.9199	0		0		21.26	-21.26	0			GO:0045136~development of secondary sexual characteristics	85.7168	78.3682		GO:0007194~negative regulation of adenylate cyclase activity	185.603	-185.603
GO:0006970~response to osmotic stress	8	11	45.0236	45.0236	132.476	98.6449	37.8012	14.9348	31.046	-31.046	54.839	5.69644	80.5336	33.1654	71.9327	71.9327	37.4688	37.4688	30.6732	-30.6732	20.6678	-20.6678	0		0		0		24.527	-24.527	0			GO:0042036~negative regulation of cytokine biosynthetic process	85.4043	-57.8964		GO:0031280~negative regulation of cyclase activity	185.603	-185.603
GO:0006972~hyperosmotic response	2	2	0		0		0		74.2093	-74.2093	0		0		94.0154	94.0154	0		52.8218	-52.8218	0		0		0		0		0		0			GO:0007398~ectoderm development	85.3966	-12.6268		GO:0051350~negative regulation of lyase activity	185.603	-185.603
GO:0006974~response to DNA damage stimulus	124	163	28.5066	10.6814	118.041	-0.191979	59.8263	-4.29527	77.3483	-13.0258	125.684	0.936381	114.056	0.690812	23.7795	-5.03784	21.179	-6.45108	64.619	-16.3938	16.621	-4.37571	6.09597	3.01223	3.16999	-0.196495	5.14146	-5.14146	39.7933	1.90172	3.52295	-2.11044		GO:0032803~regulation of low-density lipoprotein receptor catabolic process	85.3734	-45.689		GO:0031128~developmental induction	185.476	-98.4821
GO:0006979~response to oxidative stress	54	62	21.7327	17.3814	93.5395	56.4298	106.924	59.2533	105.673	43.7137	171.339	81.7757	116.443	58.4797	27.3319	24.66	27.5428	27.5428	80.1596	42.7912	30.5211	6.57267	0		15.0268	-5.52114	11.9141	2.57681	36.7763	-13.9376	19.9105	6.97457		GO:0001895~retina homeostasis	85.368	40.5281		GO:0045168~cell-cell signaling involved in cell fate specification	185.476	-98.4821
GO:0006983~ER overload response	5	5	0		127.355	73.226	41.814	5.22772	20.3881	-20.3881	71.112	-7.51615	37.8946	-37.8946	0		34.0571	34.0571	185.055	129.007	0		0		0		0		0		0			GO:0031056~regulation of histone modification	85.2496	-49.4786		GO:0006270~DNA replication initiation	185.188	-59.1321
GO:0006984~ER-nuclear signaling pathway	19	19	22.749	22.749	128.918	88.1365	32.0792	22.4512	35.0071	0.497734	101.607	52.2014	108.348	38.799	20.8669	20.8669	59.9076	14.8717	148.094	34.3041	7.02826	-7.02826	5.73389	5.73389	0		0		28.2787	28.2787	7.63502	-7.63502		GO:0009798~axis specification	85.1787	-56.2666		GO:0043409~negative regulation of MAPKKK cascade	184.909	-184.909
GO:0006986~response to unfolded protein	22	25	19.6469	19.6469	153.274	113.402	44.4405	20.2158	31.3043	-0.640966	95.9862	36.8485	100.156	26.9258	31.0362	5.00663	60.4222	4.15991	139.193	52.832	15.4963	-15.4963	4.952	4.952	0		0		30.0787	30.0787	29.6267	16.439		GO:0009267~cellular response to starvation	85.1648	-43.7157		GO:0046621~negative regulation of organ growth	184.909	-184.909
GO:0006997~nucleus organization	15	18	52.2128	52.2128	337.968	304.086	238.726	116.498	321.44	123.237	383.936	143.131	465.387	193.927	102.399	64.1002	93.0955	75.8813	218.612	121.433	57.0035	-57.0035	0		0		0		116.604	-51.168	5.83839	5.83839		GO:0042594~response to starvation	85.1648	-43.7157		GO:0030799~regulation of cyclic nucleotide metabolic process	184.891	60.7865
GO:0006998~nuclear envelope organization	3	3	0		75.1896	75.1896	62.6915	-62.6915	116.435	-116.435	102.337	-102.337	315.81	-315.81	43.3058	-43.3058	0		54.5418	54.5418	78.5741	-78.5741	0		0		0		70.7892	70.7892	0			GO:0001756~somitogenesis	85.1469	59.1363		GO:0002027~regulation of heart rate	184.74	184.74
GO:0007005~mitochondrion organization	54	69	41.6961	29.8249	137.732	12.6091	120.148	27.5318	126.297	9.53528	190.773	4.71628	184.46	-8.21037	80.7499	63.3723	51.3002	27.1367	104.548	-4.03988	29.2258	10.0069	2.94715	2.94715	0		0		60.346	19.2916	11.1568	-0.695784		GO:0051050~positive regulation of transport	85.1195	41.2089		GO:0051351~positive regulation of ligase activity	184.587	184.587
GO:0007006~mitochondrial membrane organization	15	18	35.8364	20.2825	207.131	-52.6486	145.084	-36.9128	139.374	-79.598	281.23	-93.0992	307.846	-46.9811	138.182	75.6229	111.591	24.6024	79.3539	-50.1764	45.0796	23.0339	0		0		0		65.5811	28.0899	22.3364	5.0615		GO:0008544~epidermis development	85.1015	-11.4028		GO:0051443~positive regulation of ubiquitin-protein ligase activity	184.587	184.587
GO:0007007~inner mitochondrial membrane organization	6	8	19.4424	-19.4424	169.7	-67.1302	165.293	-111.701	149.012	-149.012	333.45	-182.942	402.155	-246.528	78.1993	-78.1993	93.9785	-8.41602	69.9779	2.96611	0		0		0		0		79.35	79.35	0			GO:0006904~vesicle docking during exocytosis	84.5676	42.4133		GO:0002526~acute inflammatory response	184.56	63.8749
GO:0007008~outer mitochondrial membrane organization	1	2																																GO:0031109~microtubule polymerization or depolymerization	84.555	38.623		GO:0008610~lipid biosynthetic process	184.464	98.2935
GO:0007009~plasma membrane organization	2	6	0		0		0		0		106.801	106.801	0		103.575	-103.575	0		0		0		0		0		0		81.612	-81.612	0			GO:0046785~microtubule polymerization	84.555	38.623		GO:0019058~viral infectious cycle	184.419	184.419
GO:0007010~cytoskeleton organization	126	167	33.0138	15.0301	153.074	39.7493	70.7567	34.952	87.8366	31.6428	139.646	25.6054	137.405	27.2305	63.8429	41.7768	57.0331	23.9053	90.7995	10.6456	42.9705	1.819	4.95013	-3.64119	2.66537	0.711641	5.22399	3.10389	56.2507	4.31738	7.68378	-7.68378		GO:0007155~cell adhesion	84.5017	31.3154		GO:0022614~membrane to membrane docking	184.419	184.419
GO:0007015~actin filament organization	27	30	31.5909	31.5909	144.05	95.1408	59.218	32.12	96.3083	53.4641	163.05	35.7844	119.925	53.0239	52.8819	52.8819	52.8217	52.8217	74.7179	49.7586	32.696	-2.88009	0		8.29638	-0.821005	0		46.6249	-34.4587	0			GO:0022610~biological adhesion	84.5017	31.3154		GO:0031669~cellular response to nutrient levels	184.364	-90.7332
GO:0007017~microtubule-based process	83	133	31.5621	-0.907991	136.854	-28.3102	58.4359	-5.93173	64.726	-12.5435	90.1342	-16.4898	89.4324	-11.1376	49.761	3.81957	50.9679	10.6266	77.162	-30.0057	31.6957	-2.62703	4.7629	-4.7629	1.32241	1.32241	5.39437	-1.27811	32.259	0.301776	1.43375	-1.43375		GO:0002703~regulation of leukocyte mediated immunity	84.4797	27.7906		GO:0070302~regulation of stress-activated protein kinase signaling pathway	184.297	-17.4545
GO:0007018~microtubule-based movement	35	68	12.0693	-12.0693	89.8213	-43.1388	54.5952	-20.2747	70.465	-21.4906	91.3526	-21.6375	107.049	-31.3056	56.248	11.4463	26.5881	0.902664	76.0529	-15.9742	31.8242	3.89059	0		0		4.09413	-4.09413	28.9471	17.7703	0			GO:0030500~regulation of bone mineralization	84.4036	37.4037		GO:0035136~forelimb morphogenesis	184.28	-67.3599
GO:0007023~post-chaperonin tubulin folding pathway	5	5	0		18.8633	-18.8633	0		0		50.9776	50.9776	0		0		0		0		45.2311	45.2311	0		20.0406	20.0406	0		30.4433	-30.4433	0			GO:0070167~regulation of biomineral formation	84.4036	37.4037		GO:0030534~adult behavior	184.047	20.8504
GO:0007026~negative regulation of microtubule depolymerization	6	8	22.5177	-22.5177	220.994	-220.994	190.363	-190.363	146.844	-146.844	194.066	-194.066	187.009	-187.009	99.9965	-99.9965	55.3335	-55.3335	162.733	-162.733	51.5854	51.5854	0		0		0		49.4299	49.4299	0			GO:0030004~cellular monovalent inorganic cation homeostasis	84.3433	-69.7789		GO:0010623~developmental programmed cell death	183.953	-32.6399
GO:0007028~cytoplasm organization	1	1																																GO:0030850~prostate gland development	84.2477	49.9784		GO:0035234~germ cell programmed cell death	183.953	-32.6399
GO:0007029~endoplasmic reticulum organization	3	5	87.5156	87.5156	0		53.3529	53.3529	150.402	150.402	203.389	203.389	268.999	268.999	491.818	491.818	159.698	159.698	0		0		0		0		0		0		0			GO:0060627~regulation of vesicle-mediated transport	84.1887	59.2715		GO:0030099~myeloid cell differentiation	183.865	40.7344
GO:0007030~Golgi organization	3	4	0		735.064	735.064	780.587	780.587	1298.61	1298.61	1886.94	1886.94	1073.98	1073.98	196.849	196.849	260.031	260.031	520.108	520.108	0		0		60.5429	60.5429	91.5159	-91.5159	235.258	-235.258	0			GO:0001678~cellular glucose homeostasis	84.1557	-84.1557		GO:0002326~B cell lineage commitment	183.559	-183.559
GO:0007031~peroxisome organization	12	16	45.0652	-20.6504	175.249	-45.7885	187.961	103.083	243.664	144.537	419.702	260.955	245.15	74.6368	135.268	110.641	77.738	77.738	134.418	40.7281	29.3062	11.8657	0		16.5975	16.5975	76.2557	-76.2557	20.172	20.172	0			GO:0060123~regulation of growth hormone secretion	84.0735	57.6959		GO:0045670~regulation of osteoclast differentiation	183.46	66.8321
GO:0007032~endosome organization	6	7	0		46.3625	-46.3625	20.3191	-20.3191	15.7153	-15.7153	0		61.5377	-61.5377	0		55.3971	1.59924	0		24.1961	24.1961	0		0		18.5908	-18.5908	28.0714	28.0714	25.2203	-25.2203		GO:0060124~positive regulation of growth hormone secretion	84.0735	57.6959		GO:0006907~pinocytosis	182.657	-135.213
GO:0007033~vacuole organization	16	19	17.1158	-17.1158	176.132	-28.6418	189.64	4.80993	222.581	-44.2596	305.206	-166.139	304.406	-178.978	34.2188	3.52842	38.4775	-38.4775	85.926	52.0832	24.0355	-24.0355	0		19.4409	2.83534	15.3316	-15.3316	87.2729	56.0404	37.4547	-37.4547		GO:0048511~rhythmic process	83.9682	48.7666		GO:0051258~protein polymerization	182.467	153.731
GO:0007034~vacuolar transport	6	8	0		124.159	96.8133	131.771	81.5981	68.8781	68.8781	150.825	60.128	48.7468	48.7468	0		33.832	-33.832	84.2974	84.2974	0		0		15.5259	-15.5259	0		0		28.791	-28.791		GO:0010824~regulation of centrosome duplication	83.9664	35.0308		GO:0043086~negative regulation of catalytic activity	182.406	52.2828
GO:0007040~lysosome organization	9	11	15.7313	-15.7313	179.344	-49.0596	274.189	6.13121	306.321	-96.7455	412.056	-219.946	408.879	-189.046	14.5344	-14.5344	54.975	-54.975	98.4009	62.3145	0		0		19.8011	19.8011	27.2562	-27.2562	88.4473	32.9227	0			GO:0032845~negative regulation of homeostatic process	83.9657	-60.3212		GO:0045834~positive regulation of lipid metabolic process	182.356	-1.09933
GO:0007041~lysosomal transport	4	6	0		186.239	145.22	197.657	122.397	103.317	103.317	226.238	90.1919	73.1203	73.1203	0		50.7481	-50.7481	126.446	126.446	0		0		23.2888	-23.2888	0		0		43.1865	-43.1865		GO:0006469~negative regulation of protein kinase activity	83.9649	32.5182		GO:0006625~protein targeting to peroxisome	181.898	20.9446
GO:0007042~lysosomal lumen acidification	2	3	70.7906	-70.7906	431.535	-431.535	223.676	-223.676	391.617	-391.617	735.376	-735.376	777.625	-777.625	0		177.976	-177.976	81.1943	-81.1943	0		0		0		0		273.082	273.082	0			GO:0007223~Wnt receptor signaling pathway, calcium modulating pathway	83.9143	47.2701		GO:0043574~peroxisomal transport	181.898	20.9446
GO:0007043~cell-cell junction assembly	3	3	41.5077	41.5077	118.009	118.009	53.9571	53.9571	0		277.577	277.577	178.749	178.749	77.7251	77.7251	0		0		164.311	164.311	0		82.0789	82.0789	0		0		123.296	-123.296		GO:0001910~regulation of leukocyte mediated cytotoxicity	83.8373	-24.4436		GO:0046545~development of primary female sexual characteristics	181.835	153.339
GO:0007044~cell-substrate junction assembly	7	8	0		366.784	213.731	289.014	169.246	197.619	126.901	333.86	191.289	326.812	217.118	94.0405	94.0405	59.7074	59.7074	258.181	258.181	0		0		0		92.3677	92.3677	69.2856	-10.2245	0			GO:0001912~positive regulation of leukocyte mediated cytotoxicity	83.8373	-24.4436		GO:0046660~female sex differentiation	181.835	153.339
GO:0007049~cell cycle	189	261	27.4061	7.80862	124.082	-51.0186	82.3831	-21.1279	86.8202	-31.7233	150.176	-29.9753	140.702	-31.6025	49.869	-0.801242	44.5874	-0.413464	71.9918	-47.8414	21.2968	14.6743	2.31133	2.31133	4.70403	-0.965801	1.77829	1.77829	30.2303	10.8846	7.3696	-7.3696		GO:0046620~regulation of organ growth	83.5251	35.9975		GO:0046668~regulation of retinal cell programmed cell death	181.774	-68.2891
GO:0007050~cell cycle arrest	29	39	16.7635	3.36145	118.932	-4.78175	104.644	54.7222	159.947	15.806	245.931	105.487	238.971	79.6844	111.795	64.1931	47.9627	28.1959	42.9009	9.30836	26.1655	26.1655	0		0		0		44.8037	-16.8347	0			GO:0007611~learning or memory	83.4429	21.5217		GO:0032814~regulation of natural killer cell activation	181.731	65.4442
GO:0007051~spindle organization	11	12	0		164.191	10.9535	24.5414	-24.5414	40.533	11.6115	68.2777	-28.5611	35.3827	14.1819	0		85.743	46.7833	127.811	-88.6066	43.252	-26.5553	0		0		0		0		10.8183	-10.8183		GO:0008354~germ cell migration	83.3949	4.87977		GO:0032816~positive regulation of natural killer cell activation	181.731	65.4442
GO:0007052~mitotic spindle organization	2	2	0		157.906	-157.906	0		0		0		0		0		107.139	-107.139	259.721	-259.721	0		0		0		0		0		0			GO:0032386~regulation of intracellular transport	83.3584	17.9948		GO:0032642~regulation of chemokine production	181.594	172.947
GO:0007059~chromosome segregation	18	29	23.9975	-9.82903	75.2764	-61.9083	36.2431	-4.5951	45.3472	-22.3243	118.567	12.837	76.6337	-39.0622	12.2223	-12.2223	47.8318	-15.0155	43.0744	-43.0744	27.7105	4.90622	0		17.0314	17.0314	8.30513	-8.30513	18.5072	4.14441	0			GO:0030837~negative regulation of actin filament polymerization	83.3061	-5.377		GO:0007191~activation of adenylate cyclase activity by dopamine receptor signaling pathway	181.541	181.541
GO:0007067~mitosis	54	79	31.218	14.5733	134.368	-39.5844	80.3695	-43.9271	81.635	-57.7773	152.714	-69.8627	139.971	-62.8172	56.6481	-24.2303	55.0809	1.36168	84.2534	-62.0333	12.8084	-1.41158	0		6.54191	6.54191	0		20.0414	15.2538	0			GO:0010560~positive regulation of glycoprotein biosynthetic process	83.2813	-32.8493		GO:0007617~mating behavior	181.541	181.541
GO:0007076~mitotic chromosome condensation	3	3	101.48	-101.48	41.1335	-41.1335	0		0		0		32.2019	-32.2019	0		0		0		45.0448	45.0448	0		0		0		0		0			GO:0006897~endocytosis	83.1933	11.095		GO:0051970~negative regulation of transmission of nerve impulse	181.541	181.541
GO:0007088~regulation of mitosis	18	18	66.3953	38.614	147.731	67.1749	121.278	73.8589	128.136	77.4901	184.73	69.3261	174.392	104.544	33.7511	19.2772	56.7289	29.4955	54.3108	-7.67442	20.2234	-7.49852	15.4822	-15.4822	0		0		33.7504	-13.6127	0			GO:0010324~membrane invagination	83.1933	11.095		GO:0046100~hypoxanthine metabolic process	181.21	-68.0031
GO:0007090~regulation of S phase of mitotic cell cycle	2	4	0		207.156	207.156	0		0		222.814	222.814	177.84	177.84	0		0		0		0		0		0		0		0		0			GO:0021936~regulation of granule cell precursor proliferation	83.0826	-63.4666		GO:0009416~response to light stimulus	181.167	44.7677
GO:0007093~mitotic cell cycle checkpoint	10	11	11.4654	11.4654	33.9444	6.87971	51.6509	-24.6473	43.3519	-1.82617	173.557	-51.5026	146.753	14.7949	38.8107	-38.8107	17.1446	17.1446	24.2759	-24.2759	0		0		20.8722	-20.8722	0		54.7582	13.1661	0			GO:0021940~positive regulation of granule cell precursor proliferation	83.0826	-63.4666		GO:0040007~growth	181.161	74.6788
GO:0007095~mitotic cell cycle G2/M transition DNA damage checkpoint	3	3	0		0		95.8147	-95.8147	41.1775	-41.1775	308.474	-308.474	161.925	-161.925	129.369	-129.369	0		0		0		0		69.574	-69.574	0		113.207	113.207	0			GO:0002274~myeloid leukocyte activation	83.0073	-49.9251		GO:0000165~MAPKKK cascade	181.144	35.3108
GO:0007096~regulation of exit from mitosis	1	3																																GO:0034370~triglyceride-rich lipoprotein particle remodeling	82.9678	-38.825		GO:0042177~negative regulation of protein catabolic process	181.104	-102.573
GO:0007098~centrosome cycle	5	5	0		339.881	-265.869	116.091	-48.9774	124.117	-124.117	148.409	-148.409	64.947	-64.947	46.4846	46.4846	36.5316	-36.5316	316.442	-214.506	92.2806	92.2806	0		0		0		37.6037	37.6037	0			GO:0051130~positive regulation of cellular component organization	82.9235	26.4991		GO:0045061~thymic T cell selection	181.086	-164.448
GO:0007099~centriole replication	1	1																																GO:0009082~branched chain family amino acid biosynthetic process	82.8801	82.8801		GO:0043244~regulation of protein complex disassembly	180.869	-79.5479
GO:0007109~cytokinesis, completion of separation	2	2	97.0377	97.0377	166.452	166.452	129.079	129.079	52.5839	52.5839	171.784	171.784	62.9674	62.9674	69.4894	69.4894	79.8343	79.8343	191.269	62.4154	0		0		0		0		95.4948	-95.4948	0			GO:0002697~regulation of immune effector process	82.8751	20.7116		GO:0022029~telencephalon cell migration	180.825	41.5537
GO:0007126~meiosis	15	26	19.5967	19.5967	32.8077	4.45053	0		0		28.2943	10.5058	28.7858	-28.7858	0		15.9699	15.9699	25.4648	-25.4648	6.12212	6.12212	0		0		0		14.9054	14.9054	20.1905	-20.1905		GO:0016575~histone deacetylation	82.8645	-72.671		GO:0051402~neuron apoptosis	180.663	32.1044
GO:0007127~meiosis I	5	9	0		0		0		0		0		56.5209	-56.5209	0		0		0		18.3664	18.3664	0		0		0		0		23.8003	-23.8003		GO:0045214~sarcomere organization	82.8383	22.0898		GO:0030823~regulation of cGMP metabolic process	180.651	-12.6938
GO:0007132~meiotic metaphase I	1	1																																GO:0032868~response to insulin stimulus	82.7869	56.6651		GO:0045736~negative regulation of cyclin-dependent protein kinase activity	180.625	-4.28366
GO:0007155~cell adhesion	183	306	25.0494	5.9942	144.387	31.311	136.592	57.7152	143.804	55.4129	214.209	68.1324	182.053	77.9751	110.421	70.1315	69.7848	35.2588	92.1573	34.5839	49.8455	28.3298	5.38473	3.86344	7.68166	1.75415	12.9161	9.24582	56.4313	-3.8528	16.8086	-6.12482		GO:0031123~RNA 3'-end processing	82.7555	48.7916		GO:0051130~positive regulation of cellular component organization	180.497	46.2916
GO:0007156~homophilic cell adhesion	25	82	7.45122	7.45122	69.0484	-9.94004	45.0988	4.70687	97.1891	39.2247	108.477	-16.666	93.8638	42.2953	62.114	62.114	25.6499	25.6499	44.6341	-10.4572	59.7656	30.5097	20.0799	20.0799	9.4877	-9.4877	24.5422	24.5422	37.6923	9.26903	9.06399	-9.06399		GO:0021801~cerebral cortex radial glia guided migration	82.5749	-9.85671		GO:0006952~defense response	180.299	42.261
GO:0007157~heterophilic cell adhesion	4	6	0		129.501	129.501	0		47.1317	47.1317	45.149	45.149	75.5799	75.5799	0		0		0		91.4246	-91.4246	125.5	125.5	0		0		35.7275	-35.7275	0			GO:0021819~layer formation in the cerebral cortex	82.5749	-9.85671		GO:0032504~multicellular organism reproduction	179.979	92.906
GO:0007159~leukocyte adhesion	8	11	0		207.924	207.924	159.574	159.574	208.092	208.092	244.302	244.302	304.412	304.412	18.6641	18.6641	38.7014	38.7014	0		0		21.8398	21.8398	0		0		84.0516	-84.0516	0			GO:0009581~detection of external stimulus	82.474	-35.433		GO:0048609~reproductive process in a multicellular organism	179.979	92.906
GO:0007160~cell-matrix adhesion	33	36	40.0157	-1.16434	182.412	40.3366	105.081	-32.3505	73.788	-28.1853	130.772	-45.8486	95.6459	-1.45455	75.4251	-11.8688	55.8723	-23.9565	83.046	15.5568	48.6291	15.0328	6.34815	6.34815	4.80782	-4.80782	36.2242	36.2242	50.8373	6.37757	26.9361	10.3081		GO:0022038~corpus callosum development	82.4308	-45.6851		GO:0010544~negative regulation of platelet activation	179.881	-179.881
GO:0007162~negative regulation of cell adhesion	12	14	37.6287	-15.1869	239.357	-239.357	101.924	-101.924	142.68	-117.025	263.356	-219.105	258.235	-182.941	119.856	-12.4934	109.633	-12.6381	168.074	-168.074	41.5224	41.5224	66.207	-66.207	12.6677	-12.6677	8.43618	8.43618	51.8859	51.8859	0			GO:0001893~maternal placenta development	82.3225	-4.724		GO:0030825~positive regulation of cGMP metabolic process	179.881	-179.881
GO:0007163~establishment or maintenance of cell polarity	7	10	0		0		26.8678	-26.8678	49.9006	-49.9006	43.8587	-43.8587	135.347	-135.347	18.5596	-18.5596	0		0		43.6147	43.6147	0		0		0		30.3382	30.3382	17.0002	-17.0002		GO:0051101~regulation of DNA binding	82.3052	21.2938		GO:0030828~positive regulation of cGMP biosynthetic process	179.881	-179.881
GO:0007166~cell surface receptor linked signal transduction	385	1450																																GO:0046677~response to antibiotic	82.3004	33.7976		GO:0032803~regulation of low-density lipoprotein receptor catabolic process	179.881	-179.881
GO:0007167~enzyme linked receptor protein signaling pathway	103	138	22.4567	-5.22613	95.7171	3.72249	78.2986	6.69011	78.8549	17.9112	149.044	5.62064	110.207	23.8697	43.5053	25.7357	63	8.82699	67.715	25.2619	22.9878	7.52002	9.14865	4.38428	9.07406	-4.20181	15.7058	12.0112	46.0908	0.645048	12.8296	3.41101		GO:0042306~regulation of protein import into nucleus	82.2767	46.7695		GO:0051000~positive regulation of nitric-oxide synthase activity	179.881	-179.881
GO:0007169~transmembrane receptor protein tyrosine kinase signaling pathway	66	92	27.7377	-6.49722	111.695	22.7171	77.3341	5.02428	90.0782	13.7481	165.503	3.59302	126.282	21.8765	39.7277	17.923	78.3433	7.07017	74.9379	65.0382	11.1366	-3.12463	11.2805	6.88229	10.8146	-3.21092	9.42323	3.65749	44.6972	7.09717	20.0219	5.32324		GO:0030166~proteoglycan biosynthetic process	82.1766	-37.9488		GO:0002274~myeloid leukocyte activation	179.739	-118.941
GO:0007171~activation of transmembrane receptor protein tyrosine kinase activity	1	1																																GO:0043243~positive regulation of protein complex disassembly	82.1284	82.1284		GO:0007026~negative regulation of microtubule depolymerization	179.57	-179.57
GO:0007172~signal complex assembly	5	6	0		163.105	6.53413	38.2961	-38.2961	91.3452	-91.3452	83.7992	-83.7992	129.501	-129.501	22.9055	22.9055	116.885	18.6426	104.188	54.4981	0		0		0		0		54.6174	54.6174	0			GO:0043406~positive regulation of MAP kinase activity	82.0236	39.4077		GO:0031114~regulation of microtubule depolymerization	179.57	-179.57
GO:0007176~regulation of epidermal growth factor receptor activity	2	3	0		88.4939	88.4939	204.429	204.429	257.375	257.375	88.7696	88.7696	87.727	87.727	0		0		199.131	199.131	0		0		0		0		0		174.635	-174.635		GO:0008610~lipid biosynthetic process	81.9163	37.5892		GO:0021885~forebrain cell migration	179.195	15.3858
GO:0007178~transmembrane receptor protein serine/threonine kinase signaling pathway	33	42	5.594	5.594	60.1571	-19.1977	66.3358	-9.7109	44.7194	13.2622	104.582	-18.5806	70.6789	20.1159	45.0268	45.0268	40.5157	13.0101	56.5983	-56.5983	38.6867	22.5028	6.14414	-0.0169477	6.71423	-6.71423	30.6648	30.6648	54.5556	-12.8135	0			GO:0032504~multicellular organism reproduction	81.9108	33.7919		GO:0001910~regulation of leukocyte mediated cytotoxicity	179.086	-24.601
GO:0007179~transforming growth factor beta receptor signaling pathway	18	21	10.2557	10.2557	37.3896	-37.3896	65.0944	-50.2644	19.4577	-19.4577	86.0291	-86.0291	32.3953	-32.3953	12.0098	12.0098	7.46389	-7.46389	75.4686	-75.4686	9.54088	9.54088	5.64766	-5.64766	12.3094	-12.3094	39.2609	39.2609	38.2636	38.2636	0			GO:0048609~reproductive process in a multicellular organism	81.9108	33.7919		GO:0001912~positive regulation of leukocyte mediated cytotoxicity	179.086	-24.601
GO:0007182~common-partner SMAD protein phosphorylation	1	1																																GO:0030238~male sex determination	81.8351	81.8351		GO:0006140~regulation of nucleotide metabolic process	178.697	59.366
GO:0007183~SMAD protein complex assembly	3	3	0		108.977	-108.977	0		0		0		0		0		0		85.1842	-85.1842	0		0		0		0		0		0			GO:0030814~regulation of cAMP metabolic process	81.5321	32.4448		GO:0030516~regulation of axon extension	178.545	-178.545
GO:0007184~SMAD protein nuclear translocation	2	2	0		91.0351	91.0351	69.5008	69.5008	108.355	108.355	147.248	147.248	140.831	140.831	234.322	234.322	204.707	204.707	0		0		0		0		153.042	153.042	0		0			GO:0060193~positive regulation of lipase activity	81.4738	65.5797		GO:0044092~negative regulation of molecular function	178.163	61.1265
GO:0007185~transmembrane receptor protein tyrosine phosphatase signaling pathway	1	1																																GO:0008064~regulation of actin polymerization or depolymerization	81.4649	-15.2551		GO:0001816~cytokine production	177.822	70.363
GO:0007186~G-protein coupled receptor protein signaling pathway	177	1162																																GO:0030832~regulation of actin filament length	81.4649	-15.2551		GO:0034101~erythrocyte homeostasis	177.707	14.3917
GO:0007187~G-protein signaling, coupled to cyclic nucleotide second messenger	12	21	33.3685	33.3685	154.544	-6.47193	81.8389	14.6841	94.0573	9.72221	142.201	29.4531	155.537	46.6803	21.6395	-21.6395	53.2754	11.3136	28.2654	-28.2654	0		0		0		0		57.5298	-28.6754	0			GO:0002762~negative regulation of myeloid leukocyte differentiation	81.344	-63.5482		GO:0019221~cytokine-mediated signaling pathway	177.543	28.5374
GO:0007188~G-protein signaling, coupled to cAMP nucleotide second messenger	12	21	33.3685	33.3685	154.544	-6.47193	81.8389	14.6841	94.0573	9.72221	142.201	29.4531	155.537	46.6803	21.6395	-21.6395	53.2754	11.3136	28.2654	-28.2654	0		0		0		0		57.5298	-28.6754	0			GO:0001816~cytokine production	81.3389	32.6134		GO:0017038~protein import	177.389	27.5592
GO:0007189~activation of adenylate cyclase activity by G-protein signaling pathway	9	13	30.7051	30.7051	177.597	-37.0904	77.762	25.6977	90.1669	48.2058	130.426	98.2776	172.044	97.5786	28.8526	-28.8526	25.3295	25.3295	37.6873	-37.6873	0		0		0		0		76.7065	-38.2338	0			GO:0031128~developmental induction	81.2998	-41.5803		GO:0006904~vesicle docking during exocytosis	177.373	101.694
GO:0007190~activation of adenylate cyclase activity	10	14	27.6346	27.6346	239.285	46.0663	198.563	151.705	198.547	160.782	382.747	353.813	317.076	250.057	106.263	54.3287	70.4836	70.4836	149.389	81.5515	0		0		43.5083	43.5083	19.4647	-19.4647	69.0358	-34.4104	0			GO:0045168~cell-cell signaling involved in cell fate specification	81.2998	-41.5803		GO:0043271~negative regulation of ion transport	177.347	-177.347
GO:0007191~activation of adenylate cyclase activity by dopamine receptor signaling pathway	3	3	92.1154	92.1154	200.074	200.074	121.575	121.575	124.243	124.243	193.73	193.73	286.615	286.615	0		75.9884	75.9884	0		0		0		0		0		97.0438	-97.0438	0			GO:0006820~anion transport	81.2898	37.2505		GO:0003016~respiratory system process	177.24	-85.3964
GO:0007193~inhibition of adenylate cyclase activity by G-protein signaling	2	6	0		0		85.8703	-85.8703	188.639	-188.639	299.376	-299.376	168.525	-168.525	0		125.886	-125.886	0		0		0		0		0		0		0			GO:0065005~protein-lipid complex assembly	81.2639	-75.8878		GO:0030323~respiratory tube development	177.116	110.621
GO:0007194~negative regulation of adenylate cyclase activity	2	6	0		0		85.8703	-85.8703	188.639	-188.639	299.376	-299.376	168.525	-168.525	0		125.886	-125.886	0		0		0		0		0		0		0			GO:0030323~respiratory tube development	81.2247	40.2274		GO:0030324~lung development	177.116	110.621
GO:0007200~activation of phospholipase C activity by G-protein coupled receptor protein signaling pathway coupled to IP3 second messenger	6	9	38.8391	38.8391	90.2593	21.6635	65.7611	65.7611	47.5935	47.5935	59.9944	59.9944	32.7239	32.7239	15.4327	15.4327	26.9997	26.9997	62.7572	-5.01706	31.2106	31.2106	0		14.5776	14.5776	0		50.0499	-50.0499	0			GO:0030324~lung development	81.2247	40.2274		GO:0030837~negative regulation of actin filament polymerization	176.9	-54.9806
GO:0007202~activation of phospholipase C activity	7	11	33.2906	33.2906	237.209	178.413	259.169	259.169	238.375	238.375	360.802	360.802	235.106	235.106	45.6688	45.6688	104.37	104.37	211.892	153.8	53.1972	53.1972	0		12.4951	12.4951	0		128.879	-128.879	0			GO:0006563~L-serine metabolic process	81.1963	-30.8892		GO:0046822~regulation of nucleocytoplasmic transport	176.771	84.8589
GO:0007204~elevation of cytosolic calcium ion concentration	15	27	9.08264	9.08264	51.0758	-16.6921	25.4754	8.20483	0		18.6805	18.6805	11.0201	11.0201	26.5722	-26.5722	10.7999	10.7999	18.8658	18.8658	30.3058	30.3058	52.9656	-52.9656	0		0		23.4704	-4.65564	0			GO:0043524~negative regulation of neuron apoptosis	81.1038	-24.5254		GO:0002275~myeloid cell activation during immune response	176.604	86.8537
GO:0007205~activation of protein kinase C activity by G-protein coupled receptor protein signaling pathway	5	11	72.9133	72.9133	316.697	316.697	62.8509	62.8509	38.5388	38.5388	112.885	112.885	79.6274	79.6274	0		0		204.822	204.822	42.2189	-42.2189	0		0		0		30.7486	-30.7486	0			GO:0006952~defense response	80.7289	23.733		GO:0002639~positive regulation of immunoglobulin production	176.594	-129.725
GO:0007212~dopamine receptor signaling pathway	6	8	58.6243	58.6243	98.2521	98.2521	108.14	108.14	109.285	109.285	138.369	138.369	156.54	156.54	15.4327	15.4327	37.9942	37.9942	28.87	28.87	0		0		14.5776	14.5776	0		77.2824	-77.2824	0			GO:0002526~acute inflammatory response	80.6666	35.5788		GO:0006924~activation-induced cell death of T cells	176.582	176.582
GO:0007213~muscarinic acetylcholine receptor signaling pathway	3	5	0		258.607	258.607	0		0		0		0		0		0		132.238	132.238	53.6152	-53.6152	0		0		0		58.1027	-58.1027	0			GO:0006000~fructose metabolic process	80.6129	-17.9565		GO:0048103~somatic stem cell division	176.582	176.582
GO:0007214~gamma-aminobutyric acid signaling pathway	6	12	0		24.1689	24.1689	0		0		20.7909	20.7909	0		0		0		27.0703	27.0703	0		0		0		0		0		0			GO:0006750~glutathione biosynthetic process	80.6027	30.4468		GO:0070231~T cell apoptosis	176.582	176.582
GO:0007215~glutamate signaling pathway	2	3	70.7906	-70.7906	323.61	-323.61	129.705	-129.705	231.58	-231.58	535.311	-535.311	715.02	-715.02	0		115.297	-115.297	0		0		0		0		0		280.417	280.417	0			GO:0006916~anti-apoptosis	80.3135	19.8453		GO:0043589~skin morphogenesis	176.485	-176.485
GO:0007217~tachykinin receptor signaling pathway	3	4	36.9565	-36.9565	270.79	-35.5353	0		37.1351	-37.1351	0		0		0		0		0		53.6152	-53.6152	0		0		0		58.1027	-58.1027	0			GO:0030198~extracellular matrix organization	80.3122	38.7359		GO:0001562~response to protozoan	176.446	-176.446
GO:0007218~neuropeptide signaling pathway	31	51	25.5443	-2.13857	71.5152	-18.7451	119.5	7.80605	102.244	10.2593	134.407	-12.7247	138.868	13.5089	61.7269	19.052	30.7131	6.74454	14.0981	14.0981	54.3379	42.7897	5.63116	5.63116	0		0		47.8164	-38.754	31.1394	2.52737		GO:0032269~negative regulation of cellular protein metabolic process	80.265	1.55806		GO:0010740~positive regulation of protein kinase cascade	176.405	77.822
GO:0007219~Notch signaling pathway	14	17	25.6996	-6.46379	211.013	-102.784	131.834	-51.4858	158.712	-85.1766	210.839	-165.926	261.086	-173.428	78.0238	-42.2952	62.2771	-62.2771	162.802	-105.907	0		0		0		0		26.3562	26.3562	24.9479	-24.9479		GO:0060192~negative regulation of lipase activity	80.2436	-59.7593		GO:0048568~embryonic organ development	176.348	42.5709
GO:0007220~Notch receptor processing	1	1																																GO:0048545~response to steroid hormone stimulus	80.2082	32.2318		GO:0042640~anagen	176.114	-69.7306
GO:0007223~Wnt receptor signaling pathway, calcium modulating pathway	6	16	158.678	158.678	267.918	218.035	49.9886	49.9886	54.7056	54.7056	186.096	150.26	294.853	116.594	29.5578	29.5578	0		0		73.6657	-73.6657	0		20.7566	20.7566	15.1061	-15.1061	107.388	-0.752333	0			GO:0031023~microtubule organizing center organization	80.1871	-19.9376		GO:0048820~hair follicle maturation	176.114	-69.7306
GO:0007229~integrin-mediated signaling pathway	23	27	46.0622	10.517	131.578	43.5592	101.735	21.2135	70.9695	-0.629358	138.886	28.66	140.596	55.5249	88.931	57.9486	35.2868	16.3308	102.616	44.1309	31.7354	15.1185	0		7.75337	7.75337	17.3886	17.3886	97.9347	3.7206	0			GO:0001890~placenta development	80.1635	15.8948		GO:0045662~negative regulation of myoblast differentiation	176.09	113.914
GO:0007242~intracellular signaling cascade	350	498	27.1841	5.22197	117.252	6.68881	86.7475	28.5181	107.811	28.2657	172.92	47.0983	163.316	25.6465	47.5851	11.4497	47.5658	-6.19843	68.2465	11.5807	21.1501	8.91432	6.34456	2.5131	11.0994	2.89069	4.70208	-0.231531	57.2284	-0.626052	8.58318	-4.35934		GO:0045604~regulation of epidermal cell differentiation	80.136	-64.5963		GO:0030889~negative regulation of B cell proliferation	175.962	-175.962
GO:0007243~protein kinase cascade	77	100	32.9783	-8.83622	135.088	10.445	115.588	54.1241	154.941	70.5338	200.133	86.7003	186.824	35.6238	54.2113	12.6843	52.2833	-25.1497	69.9741	37.9223	31.6212	7.82813	14.6065	5.47383	11.0356	0.100247	0		60.834	-6.64684	20.7403	-12.2256		GO:0042159~lipoprotein catabolic process	79.9019	-76.0246		GO:0008544~epidermis development	175.45	-60.9142
GO:0007249~I-kappaB kinase/NF-kappaB cascade	11	15	30.1728	-30.1728	54.4382	-54.4382	52.9036	18.9673	125.058	45.0521	217.573	171.024	226.787	108.264	18.1113	-18.1113	8.87435	-8.87435	30.8933	30.8933	27.8614	2.82409	18.5352	18.5352	34.0674	34.0674	0		71.8812	-30.7348	0			GO:0045577~regulation of B cell differentiation	79.8743	-27.4919		GO:0001756~somitogenesis	175.413	170.236
GO:0007250~activation of NF-kappaB-inducing kinase activity	2	4	0		0		0		51.4158	-51.4158	183.26	50.0609	134.159	-134.159	0		0		0		0		0		0		0		113.152	113.152	0			GO:0006482~protein amino acid demethylation	79.8355	-68.52		GO:0002637~regulation of immunoglobulin production	175.4	104.711
GO:0007254~JNK cascade	5	8	66.3802	-66.3802	119.764	-119.764	73.8133	-73.8133	76.2241	-76.2241	24.4933	-24.4933	42.8899	-42.8899	39.8449	-39.8449	19.5236	-19.5236	42.806	-42.806	0		0		0		0		0		65.5631	65.5631		GO:0008214~protein amino acid dealkylation	79.8355	-68.52		GO:0048145~regulation of fibroblast proliferation	175.374	55.0276
GO:0007257~activation of JUN kinase activity	2	3	0		0		89.0056	-89.0056	0		0		0		0		0		107.015	-107.015	0		0		0		0		0		163.908	163.908		GO:0007403~glial cell fate determination	79.7127	-36.4179		GO:0043277~apoptotic cell clearance	175.308	-20.1552
GO:0007259~JAK-STAT cascade	8	10	36.2348	-36.2348	150.339	-31.4098	201.291	176.726	368.587	332.889	421.678	391.762	266.527	215.595	61.1496	12.1333	42.3524	42.3524	110.895	110.895	34.5841	34.5841	0		0		0		60.1922	-24.9145	40.9677	-40.9677		GO:0010676~positive regulation of cellular carbohydrate metabolic process	79.6876	48.7474		GO:0009395~phospholipid catabolic process	175.234	-25.948
[truncated: 3,255 more rows]

## Sheet: GO Cellular component
Dynamic impact on Gene Ontology Cellular component (FAT)			Flux=		-200		-50		0		50		200			Impact=			0		50		100		200		400							Overall impact all comparisons (descending order)				Overall impact in lactation (from 15 to 120d) vs. -30d (descending order)
[truncated: 633 more rows]

[truncated: 8 more sheets: GO Molecular function, SP PIR Keyword, InterPro, COGontology, PIRsuperfamily, SMART, SSF, UP_Seq_Feature]
