# Supplementary material for: Old and New Stories: Revelations from Functional Analysis of the Bovine Mammary Transcriptome during the Lactation Cycle
Source: PLoS One. 2012 Mar 12;7(3):e33268. doi: 10.1371/journal.pone.0033268 (PMC3299771; doi:10.1371/journal.pone.0033268)
Supplement: File S5 — Tabulated results of microarray vs. quantitative RT-PCR data for 89 genes. (XLSX) [file pone.0033268.s015.xlsx]

## Sheet: Sheet1
Gene identifier	Gene	Array vs PCR	Description	Reference		Verification	# Genes	%
OLIGO_06360	ABCA1	OK	ATP-binding cassette, sub-family A (ABC1), member 1	3		Not high confidence	6	6.74157
OLIGO_07799	ABCG2	OK	ATP-binding cassette, sub-family G (WHITE), member 2	3		High confidence	68	76.4045
OLIGO_11954	ACACA	OK	acetyl-Coenzyme A carboxylase alpha	3		Total verified	74	83.1461
OLIGO_11481	ACSL1	OK	acyl-CoA synthetase long-chain family member 1	3		Not verified	15	16.8539
OLIGO_12506	ACSL3	OK	acyl-CoA synthetase long-chain family member 3	2		Total	89
OLIGO_11286	ACSL4	OK	acyl-CoA synthetase long-chain family member 4	2
OLIGO_07159	ACSL5	OK	acyl-CoA synthetase long-chain family member 5	2		The verification did not take into account the significance, because qPCR is a more sensitive technique than microarray, thus only the direction and overall pattern was considered
OLIGO_03481	ACSS1/ACAS2L	OK	acyl-CoA synthetase short-chain family member 1	3
OLIGO_12388	ACSS2	OK	acyl-CoA synthetase short-chain family member 2	3
OLIGO_06432	ADFP	OK	adipose differentiation-related protein	3
OLIGO_09397	AGPAT3	OK	1-acylglycerol-3-phosphate O-acyltransferase 3	2
OLIGO_07843	AGPAT5	NO	1-acylglycerol-3-phosphate O-acyltransferase 5 (lysophosphatidic acid acyltransferase, epsilon)	2
OLIGO_10772	AGPAT6	OK	1-acylglycerol-3-phosphate O-acyltransferase 6 (lysophosphatidic acid acyltransferase, zeta)	2
OLIGO_09052	AGPAT7	OK	1-acylglycerol-3-phosphate O-acyltransferase 7 (lysophosphatidic acid acyltransferase, eta)	2
OLIGO_07021	AKT1	NO	v-akt murine thymoma viral oncogene homolog 1	4
OLIGO_00525	AKT3	OK	thymoma viral proto-oncogene 3	4
OLIGO_03159	ASAHL	NO	N-acylsphingosine amidohydrolase (acid ceramidase)-like	3
OLIGO_00384	BDH1	OK (smaller ↑ in array)	3-hydroxybutyrate dehydrogenase, type 1	3
OLIGO_12085	BTN1A1	OK	butyrophilin, subfamily 1, member A1	3
OLIGO_11868	CD36	OK	CD36 molecule (thrombospondin receptor)	3
OLIGO_11992	CSN3	OK	casein kappa	4
OLIGO_09213	DBI/ACBP	OK	diazepam binding inhibitor (GABA receptor modulator, acyl-Coenzyme A binding protein)	3
OLIGO_12158	DGAT1	NO	diacylglycerol O-acyltransferase homolog 1 (mouse)	3
OLIGO_10610	EEF1A1	OK	eukaryotic translation elongation factor 1 alpha 1	4
OLIGO_10967	EEF2	NO	eukaryotic translation elongation factor 2	4
OLIGO_12002	EIF4E	OK	eukaryotic translation initiation factor 4E	4
OLIGO_01259	EIF4EBP1	OK	eukaryotic translation initiation factor 4E binding protein 1	4
OLIGO_11806	ERS1	OK	estrogen receptor 1	1
OLIGO_10660	FABP3	OK	fatty acid binding protein 3, muscle and heart (mammary-derived growth inhibitor)	3
OLIGO_06689	FABP4	OK	fatty acid binding protein 4, adipocyte	2
OLIGO_10522	FABP5	OK	fatty acid binding protein 5 (psoriasis-associated)	2
OLIGO_07607	FADS1	OK	fatty acid desaturase 1	3
OLIGO_02564	FADS2	OK	fatty acid desaturase 2	3
OLIGO_01142	FASN	OK	fatty acid synthase	3
OLIGO_08400	FRAP1	OK	FK506 binding protein 12-rapamycin associated protein 1	4
OLIGO_13062	GPAM	OK	glycerol-3-phosphate acyltransferase, mitochondrial	3
OLIGO_08613	GSK3A	OK (larger ↑ in array)	glycogen synthase kinase 3 alpha	4
OLIGO_10748	IGFBP5	NO	insulin-like growth factor binding protein 5	New
OLIGO_08648	INSIG2	OK	insulin induced gene 2	3
OLIGO_00119	INSR	OK	insulin receptor	4
OLIGO_10504	IRS1	OK	insulin receptor substrate 1	4
OLIGO_12034	LALBA	OK	lactalbumin, alpha-	1
OLIGO_12905	LARS	OK	leucyl-tRNA synthetase	4
OLIGO_11496	LASS2	OK	LAG1 homolog, ceramide synthase 2 (S. cerevisiae)	4
OLIGO_09413	LPIN1	OK	lipin 1	2
OLIGO_00968	LPIN2	OK	lipin 2	2
OLIGO_05944	LPIN3	OK	lipin 3	2
OLIGO_02540	LPL	OK (smaller ↑ in array)	lipoprotein lipase	3
OLIGO_09676	MAPK14	OK	mitogen-activated protein kinase 14	4
OLIGO_12469	MYC	OK	v-myc myelocytomatosis viral oncogene homolog (avian)	1
OLIGO_04323	OSBPL10	OK	oxysterol binding protein-like 10	3
OLIGO_04160	OSBPL2	OK	oxysterol binding protein-like 2	3
OLIGO_03295	OXTC1	OK	3-oxoacid CoA transferase 1	3
OLIGO_04727	PIK3C2A	OK	phosphoinositide-3-kinase, class 2, alpha polypeptide	4
OLIGO_13100	PRKAA2	OK (larger ↑ in array)	protein kinase, AMP-activated, alpha 2 catalytic subunit	4
OLIGO_11544	PRKAB1	NO	protein kinase, AMP-activated, beta 1 non-catalytic subunit	4
OLIGO_11925	PRLR	OK	prolactin receptor	4
OLIGO_12279	RETN	NO	resistin	3
OLIGO_07176	RHEB	NO	Ras homolog enriched in brian (derived by automated computational analysis)	4
OLIGO_10486	RPL22	OK	ribosomal protein L22	4
OLIGO_10590	RPL23	OK	ribosomal protein L23	4
OLIGO_10943	RPL35	NO	ribosomal protein L35	4
OLIGO_10612	RPS6	OK	ribosomal protein S6	4
OLIGO_00373	RPS6KB1	OK (smaller ↑ in array)	ribosomal protein S6 kinase, 70kDa, polypeptide 1	4
OLIGO_11285	SCD	OK	stearoyl-CoA desaturase (delta-9-desaturase)	3
OLIGO_09165	SGPL1	OK	sphingosine-1-phosphate lyase 1	3
OLIGO_12120	SLC1A1	OK	solute carrier family 1 (neuronal/epithelial high affinity glutamate transporter, system Xag), member 1	4
OLIGO_12121	SLC1A5	NO	solute carrier family 1 (neutral amino acid transporter), member 5	4
OLIGO_12607	SLC27A3	OK	solute carrier family 27 (fatty acid transporter), member 3	2
OLIGO_12953	SLC27A6	OK	solute carrier family 27 (fatty acid transporter), member 6	2
OLIGO_10777	SLC2A1	OK	solute carrier family 2 (facilitated glucose transporter), member 1	4
OLIGO_10373	SLC2A3	OK	solute carrier family 2 (facilitated glucose transporter), member 3	4
OLIGO_12288	SLC2A8	NO	solute carrier family 2, (facilitated glucose transporter) member 8	4
OLIGO_05660	SLC36A1	OK	solute carrier family 36 (proton/amino acid symporter), member 1	4
OLIGO_08833	SLC3A2	OK	solute carrier family 3 (activators of dibasic and neutral amino acid transport), member 2	4
OLIGO_02387	SLC7A1	OK	solute carrier family 7 (cationic amino acid transporter, y+ system), member 1	4
OLIGO_07994	SLC7A5	NO	solute carrier family 7 (cationic amino acid transporter, y+ system), member 5	4
OLIGO_09324	SPHK2	OK	sphingosine kinase 2	3
OLIGO_03979	SPTLC1	OK	serine palmitoyltransferase, long chain base subunit 1	3
OLIGO_06434	SPTLC2	OK	serine palmitoyltransferase, long chain base subunit 2	3
OLIGO_07773	SREBF1	OK	sterol regulatory element binding transcription factor 1	3
OLIGO_11029	SREBF2	OK	sterol regulatory element binding transcription factor 2	3
OLIGO_00123	THRSP	NO	thyroid hormone responsive (SPOT14 homolog, rat)	3
OLIGO_09643	TNFRSF12A	OK	tumor necrosis factor receptor superfamily, member 12A	New
OLIGO_09828	TP53	OK	tumor protein p53 (Li-Fraumeni syndrome)	4
OLIGO_07462	TSC1	OK (smaller ↑ in array)	tuberous sclerosis 1	4
OLIGO_01537	TSC2	NO	tuberous sclerosis 2	4
OLIGO_12078	VLDLR	OK	very low density lipoprotein receptor	3
OLIGO_06538	XDH	OK	xanthine dehydrogenase	3
			References
			1 - Bionaz M, Loor JJ: Identification of reference genes for quantitative real-time PCR in the bovine mammary gland during the lactation cycle. Physiol Genomics 2007, 29(3):312-319.
			2 - Bionaz M, Loor JJ: ACSL1, AGPAT6, FABP3, LPIN1, and SLC27A6 are the most abundant isoforms in bovine mammary tissue and their expression is affected by stage of lactation. J Nutr 2008, 138(6):1019-1024.
			3 - Bionaz M, Loor JJ: Gene networks driving bovine milk fat synthesis during the lactation cycle. BMC Genomics 2008, 9(1):366.
			4 - Bionaz M, Loor JJ: Gene networks driving bovine mammary protein synthesis during the lactation cycle. Bioinform Biol Insights 2011, 5:83-98.
